# Supplementary material for: 5-[(E)-(5-Bromo-2-hy­droxy­benzyl­idene)amino]-1,3,4-thia­diazole-2(3H)-thione
Source: Acta Crystallogr Sect E Struct Rep Online. 2011 Nov 25;67(Pt 12):o3436. doi: 10.1107/S1600536811049920 (PMC3239069; doi:10.1107/S1600536811049920)
Supplement: Supplementary file 2 [file e-67-o3436-Isup2.hkl]

# 
# h,k,l, Fc-squared, Fo-squared, sigma(Fo-squared) and status flag 
# 
data_I
_shelx_title ' SH2NEW in P2(1)/c' 
_shelx_refln_list_code          4 
_shelx_F_calc_maximum      257.75 
_exptl_crystal_F_000       624.00 
_reflns_d_resolution_high  0.7502 
 
loop_ 
 _symmetry_equiv_pos_as_xyz 
 'x, y, z' 
 '-x, y+1/2, -z+1/2' 
 '-x, -y, -z' 
 'x, -y-1/2, z-1/2' 
 
_cell_length_a    18.3690 
_cell_length_b     4.0016 
_cell_length_c    16.2877 
_cell_angle_alpha  90.000 
_cell_angle_beta  112.660 
_cell_angle_gamma  90.000 
 
_shelx_F_squared_multiplier     1.000 
 
loop_ 
 _refln_index_h 
 _refln_index_k 
 _refln_index_l 
 _refln_F_squared_calc 
 _refln_F_squared_meas 
 _refln_F_squared_sigma 
 _refln_observed_status 
   1   0   0       30.09       -0.83      1.17 o 
   2   0   0        5.90       15.92      4.28 o 
   3   0   0    28065.72    27980.92    384.73 o 
   4   0   0    19977.41    20774.21    266.11 o 
   5   0   0      181.64      189.93     28.14 o 
   6   0   0      150.33      276.16     22.16 o 
   7   0   0    27470.85    27573.12    504.79 o 
   8   0   0     1831.87     1932.20     57.74 o 
   9   0   0      480.47      806.69     40.55 o 
  10   0   0    10776.28    10551.08    215.96 o 
  11   0   0     1758.17     1848.64     64.03 o 
  12   0   0     1141.32     1241.17     55.89 o 
  13   0   0     1001.17     1005.09     56.19 o 
  14   0   0     6757.20     6630.78    160.61 o 
  15   0   0       72.29      161.72     37.72 o 
  16   0   0        8.12       88.80     36.25 o 
  17   0   0     1374.42     1408.81    144.47 o 
  18   0   0        7.10        0.61     37.94 o 
  19   0   0      776.32      904.40    105.19 o 
  20   0   0       16.94       80.84     45.90 o 
  21   0   0      560.53      591.78     68.27 o 
  22   0   0      904.23      862.19    100.75 o 
   1   1   0       47.55       76.54     15.27 o 
   2   1   0    10333.49    10952.95    140.41 o 
   3   1   0      184.14      272.67     10.88 o 
   4   1   0     9238.75     9476.29    106.44 o 
   5   1   0     7018.03     7124.15     88.40 o 
   6   1   0      787.92      788.15     19.37 o 
   7   1   0     1488.05     1500.75     31.84 o 
   8   1   0     4441.20     4150.17     65.25 o 
   9   1   0     1409.99     1415.34     34.40 o 
  10   1   0       18.25       64.24     15.88 o 
  11   1   0     2022.71     1906.06     44.71 o 
  12   1   0     2201.57     2072.89     59.90 o 
  13   1   0     1186.15     1142.60     40.17 o 
  14   1   0     4182.09     3781.10     73.73 o 
  15   1   0      530.40      488.73     47.04 o 
  16   1   0      433.08      397.49     32.78 o 
  17   1   0        1.11        4.00     28.43 o 
  18   1   0      583.57      562.33     51.57 o 
  19   1   0      296.58      271.61     64.07 o 
  20   1   0      226.99      276.84     46.98 o 
  21   1   0      315.61      337.56     61.09 o 
  22   1   0        2.91       74.23     45.18 o 
   0   2   0     3255.96     3296.75     86.66 o 
   1   2   0      260.09      242.03     19.86 o 
   2   2   0      147.96      183.95     18.07 o 
   3   2   0     1712.71     1719.66     73.35 o 
   4   2   0      759.94      743.40     18.93 o 
   5   2   0     1081.29     1188.60     32.67 o 
   6   2   0     1086.42     1010.49     25.94 o 
   7   2   0     2161.52     2239.45     53.69 o 
   8   2   0     1221.86     1207.11     37.24 o 
   9   2   0       61.70       65.97     21.23 o 
  10   2   0     1448.25     1436.42     41.12 o 
  11   2   0       41.01       33.05     19.70 o 
  12   2   0        8.08       59.24     21.30 o 
  13   2   0      239.71      248.39     26.39 o 
  14   2   0        5.46       14.09     21.06 o 
  15   2   0       56.80       74.62     29.46 o 
  16   2   0      111.18      120.94     36.01 o 
  17   2   0      132.12      138.96     37.99 o 
  18   2   0       16.62       76.94     37.84 o 
  19   2   0        0.78       33.57     63.30 o 
  20   2   0       16.12       44.11     50.26 o 
   1   3   0       49.82       33.82     24.77 o 
   2   3   0      275.17      515.24     37.80 o 
   3   3   0      538.14      500.15     40.18 o 
   4   3   0      264.33      243.61     19.60 o 
   5   3   0       71.62      181.20     17.07 o 
   6   3   0        0.55       35.10     21.87 o 
   7   3   0       56.53       33.30     33.36 o 
   8   3   0      224.53      220.47     30.54 o 
   9   3   0      444.41      541.56     39.45 o 
  10   3   0      479.20      433.21     38.44 o 
  11   3   0      225.92      215.50     33.80 o 
  12   3   0      119.29      104.52     43.50 o 
  13   3   0       35.37       62.45     32.87 o 
  14   3   0       38.71        7.40     38.50 o 
  15   3   0       33.89       61.14     42.92 o 
  16   3   0      142.19       66.82     47.09 o 
  17   3   0      164.44      189.64     56.16 o 
  18   3   0       43.52      132.50     55.99 o 
   0   4   0     1036.63     1336.66    139.65 o 
   1   4   0        7.58      -35.34     35.34 o 
   2   4   0        8.79       16.15     35.02 o 
   3   4   0      399.66      559.74     59.01 o 
   4   4   0      246.97      352.54     32.63 o 
   5   4   0      250.18      226.49     26.82 o 
   6   4   0       34.94       19.74     26.56 o 
   7   4   0      698.30      851.36     46.75 o 
   8   4   0      161.70      157.44     32.89 o 
   9   4   0        8.10       18.01     29.90 o 
  10   4   0       92.24      122.20     34.82 o 
  11   4   0       41.63       20.11     34.24 o 
  12   4   0       45.45       60.88     45.06 o 
  13   4   0       28.56       12.82     42.92 o 
  14   4   0      191.81      255.89     54.84 o 
   1   5   0      234.05      365.36     76.24 o 
   2   5   0        2.82       -8.91     60.70 o 
   3   5   0       73.45       86.93     91.20 o 
   4   5   0      280.35      409.71     71.96 o 
   5   5   0       28.27      111.17     67.69 o 
   6   5   0      162.27      209.41     78.58 o 
   7   5   0       77.23       64.76     49.86 o 
 -22   1   1      114.88      156.64     52.97 o 
 -21   1   1       36.00       45.77     40.79 o 
 -20   1   1       18.86       26.03     37.14 o 
 -19   1   1        4.57       29.72     35.49 o 
 -18   1   1      976.51      925.42     52.81 o 
 -17   1   1      111.54       94.02     27.35 o 
 -16   1   1      148.76      143.91     27.09 o 
 -15   1   1     2351.28     2124.62     57.12 o 
 -14   1   1      402.74      421.08     23.48 o 
 -13   1   1       79.23       82.86     16.30 o 
 -12   1   1      127.10      113.88     16.36 o 
 -11   1   1     1125.22     1032.51     29.61 o 
 -10   1   1      271.78      324.71     17.80 o 
  -9   1   1      101.74      396.32     25.49 o 
  -8   1   1     1934.98     1839.81     34.33 o 
  -7   1   1      989.00     1218.47     33.33 o 
  -6   1   1     1356.21     1250.14     20.70 o 
  -5   1   1       21.30      172.43     32.77 o 
  -4   1   1     2717.72     2560.94     32.38 o 
  -3   1   1      330.29      322.52     22.69 o 
  -2   1   1      330.42      360.59     14.54 o 
  -1   1   1     2951.07     2624.62     58.58 o 
   0   1   1     2474.71     2208.08     67.78 o 
   1   1   1       70.26      137.42     17.93 o 
   2   1   1     2320.99     2143.40     32.94 o 
   3   1   1      117.04      145.29     15.75 o 
   4   1   1     5739.30     5093.45     73.91 o 
   5   1   1      733.26      708.42     19.56 o 
   6   1   1     1173.37     1224.45     28.62 o 
   7   1   1     1643.50     1774.57     40.33 o 
   8   1   1     3133.72     2898.95     57.15 o 
   9   1   1      518.94      528.40     24.72 o 
  10   1   1       71.01      130.37     18.60 o 
  11   1   1      302.29      276.48     23.61 o 
  12   1   1        5.96       -2.45     19.51 o 
  13   1   1        7.43       28.18     21.40 o 
  14   1   1      136.75      267.58     27.28 o 
  15   1   1       55.20       12.52     31.39 o 
  16   1   1        1.37       29.88     26.32 o 
  17   1   1        6.87       83.50     31.80 o 
  18   1   1      244.57      241.26     52.45 o 
  19   1   1       25.83       20.03     38.75 o 
  20   1   1        4.26       43.36     41.55 o 
  21   1   1        2.77       57.43     44.82 o 
 -21   2   1        1.57       42.02     97.08 o 
 -20   2   1      178.47      230.24     59.64 o 
 -19   2   1       80.10       84.31     50.01 o 
 -18   2   1       16.16       58.41     46.05 o 
 -17   2   1       11.60       32.20     33.94 o 
 -16   2   1      846.60      859.67     50.10 o 
 -15   2   1      150.50      132.40     40.45 o 
 -14   2   1       26.08      259.03     26.07 o 
 -13   2   1      587.46      584.38     32.80 o 
 -12   2   1      480.02      476.15     29.59 o 
 -11   2   1     2411.81     2302.10     47.58 o 
 -10   2   1      486.61      505.08     27.40 o 
  -9   2   1     2280.76     2080.82     46.77 o 
  -8   2   1     2511.89     2296.80     39.24 o 
  -7   2   1      576.68      961.60     31.47 o 
  -6   2   1     4135.24     3832.35     61.33 o 
  -5   2   1       35.67      137.87     12.58 o 
  -4   2   1     5909.54     5763.97     67.81 o 
  -3   2   1       67.10       78.85     14.40 o 
  -2   2   1     3988.99     3687.57     60.33 o 
  -1   2   1     7691.79     7348.79    105.66 o 
   0   2   1     1061.19     1468.42    117.06 o 
   1   2   1     1402.73     1562.64     44.37 o 
   2   2   1      115.59      127.40     19.40 o 
   3   2   1     3267.90     3343.84     65.12 o 
   4   2   1      889.05      874.74     23.07 o 
   5   2   1     1717.60     1895.29     37.81 o 
   6   2   1     5593.48     5108.89     77.95 o 
   7   2   1       62.61      206.52     23.30 o 
   8   2   1      254.24      375.72     32.44 o 
   9   2   1      529.92      594.15     27.99 o 
  10   2   1     1212.75     1399.04     48.53 o 
  11   2   1      126.35      134.83     23.06 o 
  12   2   1       38.61       71.48     29.13 o 
  13   2   1     2179.29     2103.41     56.16 o 
  14   2   1       39.58       57.72     23.56 o 
  15   2   1      163.33      155.74     35.97 o 
  16   2   1      743.04      753.49     55.80 o 
  17   2   1       27.63       87.17     38.15 o 
  18   2   1      122.19      131.33     41.70 o 
  19   2   1       62.56       79.69     54.78 o 
  20   2   1      546.42      614.40     79.38 o 
 -19   3   1       81.17      114.21    107.60 o 
 -18   3   1      151.50      166.21     80.65 o 
 -17   3   1       23.22       36.50     46.63 o 
 -16   3   1       14.11       17.10     44.56 o 
 -15   3   1      971.70      911.95     71.38 o 
 -14   3   1       13.14      132.75     37.71 o 
 -13   3   1       13.10       44.74     30.56 o 
 -12   3   1      870.63      913.62     53.01 o 
 -11   3   1      551.03      681.56     46.02 o 
 -10   3   1        8.96      120.42     29.07 o 
  -9   3   1      200.42      210.39     30.03 o 
  -8   3   1     2039.09     2021.78     56.04 o 
  -7   3   1        1.32       70.92     22.22 o 
  -6   3   1      126.76      230.42     18.60 o 
  -5   3   1     1896.79     1786.85     48.61 o 
  -4   3   1      205.52      268.80     35.14 o 
  -3   3   1      394.76      539.67     41.47 o 
  -2   3   1     1203.29     1192.24     55.25 o 
  -1   3   1     1785.52     1883.28     68.63 o 
   0   3   1      442.34      558.25     32.98 o 
   1   3   1      314.07      456.55     35.41 o 
   2   3   1     3239.46     3152.04     79.77 o 
   3   3   1       89.25      111.91     15.16 o 
   4   3   1      553.40      657.03     24.51 o 
   5   3   1     1111.02     1065.12     31.78 o 
   6   3   1      425.39      382.28     30.00 o 
   7   3   1      653.58      764.25     39.39 o 
   8   3   1      250.23      299.03     31.81 o 
   9   3   1     1491.84     1433.21     56.48 o 
  10   3   1      366.54      366.28     37.11 o 
  11   3   1      109.89      207.15     34.34 o 
  12   3   1      556.17      527.70     45.56 o 
  13   3   1       12.25      -11.72     30.79 o 
  14   3   1      299.18      390.63     54.15 o 
  15   3   1       33.44       31.21     43.59 o 
  16   3   1      176.14      147.89     52.18 o 
  17   3   1      136.18      116.10     54.74 o 
  18   3   1       15.64       69.62     54.28 o 
 -15   4   1        1.02       -2.36     48.16 o 
 -14   4   1      334.66      314.35     56.19 o 
 -13   4   1       22.75       54.55     42.56 o 
 -12   4   1       58.89       86.28     37.40 o 
 -11   4   1      418.95      427.50     44.94 o 
 -10   4   1       34.71       59.92     32.10 o 
  -9   4   1       78.91      104.63     33.20 o 
  -8   4   1       35.60       97.10     31.21 o 
  -7   4   1      641.88      648.36     39.13 o 
  -6   4   1        4.99      -26.02     26.02 o 
  -5   4   1       60.47       57.05     24.49 o 
  -4   4   1      783.65      838.34    136.80 o 
  -3   4   1      126.37      101.68     39.46 o 
  -2   4   1       21.05      -34.46     34.46 o 
  -1   4   1      295.56      290.59     57.14 o 
   0   4   1     1007.48     1019.89     65.05 o 
   1   4   1       54.04       41.31     35.90 o 
   2   4   1       44.65      113.75     41.59 o 
   3   4   1     1009.60     1081.12     46.63 o 
   4   4   1      143.44      109.08     32.26 o 
   5   4   1        0.38        5.07     24.06 o 
   6   4   1      149.90      233.85     37.58 o 
   7   4   1      506.53      594.36     63.56 o 
   8   4   1       12.64       24.06     29.69 o 
   9   4   1       34.58       50.28     31.82 o 
  10   4   1      395.68      415.19     43.81 o 
  11   4   1       14.64       46.04     35.72 o 
  12   4   1       36.34       78.45     39.16 o 
  13   4   1      161.57      180.90     51.27 o 
  14   4   1       84.81      188.01     53.35 o 
  -8   5   1       11.84       27.90     55.53 o 
  -7   5   1        0.64      -13.85     69.62 o 
  -6   5   1       17.45       -1.05     40.55 o 
  -5   5   1      279.34      362.57    126.83 o 
  -4   5   1        2.81      -28.42     57.93 o 
  -3   5   1        6.25      -53.76     56.81 o 
  -2   5   1      216.40      173.79     69.11 o 
  -1   5   1       30.78        1.51     59.44 o 
   0   5   1       70.15       12.11     83.36 o 
   1   5   1        1.00       26.36     83.36 o 
   2   5   1       96.54      -21.38     80.51 o 
   3   5   1       26.13      -72.67     72.67 o 
   4   5   1        2.53       64.12     86.93 o 
   5   5   1      111.55      214.84    126.47 o 
   6   5   1        9.56       72.77     58.47 o 
   7   5   1        9.91       63.69     73.96 o 
 -23   0   2      155.83       70.53     86.93 o 
 -22   0   2      157.16      172.35     64.74 o 
 -21   0   2      459.79      606.43     64.83 o 
 -20   0   2       65.00      156.74     45.35 o 
 -19   0   2       44.18       48.57     38.04 o 
 -18   0   2       13.33       76.61     38.13 o 
 -17   0   2      410.86      483.51     50.94 o 
 -16   0   2     1524.36     1473.01     70.49 o 
 -15   0   2      742.72      690.82     52.56 o 
 -13   0   2     1443.07     1303.91     85.65 o 
 -11   0   2     3548.74     3796.91     97.50 o 
 -10   0   2     8011.62     7882.19    166.47 o 
  -9   0   2      870.17      929.70     90.49 o 
  -8   0   2      855.23     1022.14     39.15 o 
  -7   0   2    21444.88    21699.61    400.75 o 
  -6   0   2    17714.94    17170.07    317.84 o 
  -5   0   2     3036.14     3348.01     61.89 o 
  -4   0   2    10783.18    11370.55    149.11 o 
  -3   0   2     1303.70     1420.66     24.41 o 
  -2   0   2       31.77       10.45      5.93 o 
  -1   0   2      253.41      296.08     11.74 o 
   0   0   2     8230.51     8836.52    169.35 o 
   1   0   2      955.52     1010.08     28.59 o 
   2   0   2     4901.99     5191.06     92.26 o 
   3   0   2     7720.63     7642.37    188.42 o 
   4   0   2     5718.44     6751.92    170.54 o 
   6   0   2     1524.90     1416.44     46.25 o 
   7   0   2     1640.33     1571.68     51.18 o 
   9   0   2     3020.41     3053.69     84.05 o 
  10   0   2     4094.84     3870.04    102.04 o 
  11   0   2      246.00      303.42     37.15 o 
  12   0   2    12791.80    11660.34    246.18 o 
  13   0   2      484.08      574.72     68.12 o 
  14   0   2     1438.07     1474.54     70.30 o 
  15   0   2     1153.99     1062.04     66.21 o 
  16   0   2     1648.80     1656.19     82.53 o 
  17   0   2      193.90      270.52     48.39 o 
  18   0   2      424.58      399.59     55.20 o 
  19   0   2      930.40      947.08    111.81 o 
  20   0   2       27.39      129.98     51.82 o 
  21   0   2      292.25       63.58     68.16 o 
 -22   1   2        2.52       78.72     42.58 o 
 -21   1   2      138.31      179.10     44.17 o 
 -20   1   2       70.00       52.52     38.35 o 
 -19   1   2      869.56      891.30     60.67 o 
 -18   1   2       11.38       -5.29     27.20 o 
 -17   1   2        2.16        9.77     24.28 o 
 -16   1   2      751.28      788.48     42.11 o 
 -15   1   2       10.51       29.92     21.77 o 
 -14   1   2      181.89      234.42     65.55 o 
 -13   1   2      170.17      174.22     22.92 o 
 -12   1   2     3385.54     3173.39     63.03 o 
 -11   1   2      110.35      157.35     14.18 o 
  -9   1   2     8404.40     8027.64    106.00 o 
  -8   1   2       21.73       40.85      9.32 o 
  -7   1   2      571.73      784.94     34.20 o 
  -6   1   2     2608.47     2697.29     35.45 o 
  -5   1   2     5569.87     5420.22     60.43 o 
  -4   1   2      159.72      210.14     12.38 o 
  -3   1   2     2281.82     2392.99     46.14 o 
  -2   1   2    66435.44    68758.31    849.16 o 
  -1   1   2     2287.84     2570.74     36.29 o 
   0   1   2      420.95      533.38     22.87 o 
   1   1   2    16527.19    17481.43    253.63 o 
   2   1   2     6938.23     6987.70    110.39 o 
   3   1   2      340.57      354.17     17.77 o 
   4   1   2     1211.97     1256.98     33.43 o 
   5   1   2    16859.65    17628.61    268.00 o 
   6   1   2       17.98       44.72     13.20 o 
   8   1   2     9798.81     9592.50    146.14 o 
   9   1   2      834.71      833.37     33.68 o 
  10   1   2      433.56      512.42     29.53 o 
  11   1   2       32.79       59.49     19.78 o 
  12   1   2     4307.26     4156.93     76.12 o 
  13   1   2        0.17       32.50     21.88 o 
  14   1   2       88.85      176.99     25.25 o 
  15   1   2      612.28      638.06     39.80 o 
  16   1   2       13.72       45.49     30.18 o 
  17   1   2      311.69      413.02     54.81 o 
  18   1   2        4.71        4.31     36.57 o 
  19   1   2      267.62      293.42     49.01 o 
  20   1   2      251.77      213.28     47.77 o 
  21   1   2       27.61       12.46     52.14 o 
 -21   2   2        3.41      -49.12     49.12 o 
 -20   2   2      189.67      215.71     87.79 o 
 -19   2   2       71.71      129.04     49.67 o 
 -18   2   2        5.48       -3.86     40.96 o 
 -17   2   2      315.87      390.79     40.18 o 
 -16   2   2      394.07      374.44     37.96 o 
 -15   2   2      546.93      527.76     39.45 o 
 -14   2   2       81.98      117.05     21.67 o 
 -13   2   2      755.70      846.86     35.77 o 
 -12   2   2      420.77      424.93     27.84 o 
 -11   2   2       12.90       20.26     14.87 o 
 -10   2   2      669.18      613.17     27.83 o 
  -9   2   2       55.09       43.51     14.30 o 
  -8   2   2      408.44      444.81     18.25 o 
  -7   2   2      315.65      296.17     17.96 o 
  -6   2   2     1605.77     1615.93     33.06 o 
  -5   2   2      755.51      757.02     21.37 o 
  -4   2   2      641.59      638.34     18.22 o 
  -3   2   2     1082.98     1067.36     38.18 o 
  -2   2   2     1148.33     1288.55     30.17 o 
  -1   2   2      314.97      291.07     20.18 o 
   0   2   2      801.16      766.52     33.75 o 
   1   2   2     1869.50     1827.23     48.19 o 
   2   2   2     2558.74     2594.03     65.70 o 
   3   2   2      297.85      316.36     17.41 o 
   4   2   2       21.57       30.45     12.00 o 
   5   2   2      134.41      180.83     16.21 o 
   6   2   2     2058.72     1989.15     69.70 o 
   7   2   2       60.10      129.38     20.32 o 
   8   2   2      306.67      311.72     23.39 o 
   9   2   2     1312.40     1338.27     56.34 o 
  10   2   2       91.45       96.16     26.95 o 
  11   2   2      302.56      295.44     33.39 o 
  12   2   2      255.38      258.19     29.60 o 
  13   2   2      124.04      179.54     28.99 o 
  14   2   2        3.68      -11.71     25.71 o 
  15   2   2      203.25      217.60     38.57 o 
  16   2   2      343.71      396.86     46.16 o 
  17   2   2       95.66      156.14     42.67 o 
  18   2   2       17.71       35.93     40.90 o 
  19   2   2       91.06      175.59     46.64 o 
 -19   3   2       30.36       49.28     53.29 o 
 -18   3   2      131.46      174.80     54.81 o 
 -17   3   2      161.13      206.77     53.38 o 
 -16   3   2       95.07       77.60     47.04 o 
 -15   3   2      183.57      235.56     59.24 o 
 -14   3   2        0.24       23.89     33.74 o 
 -13   3   2       14.60       17.11     28.05 o 
 -12   3   2       34.25       62.84     27.90 o 
 -11   3   2       84.27       74.65     27.26 o 
 -10   3   2      817.99      756.81     38.80 o 
  -9   3   2      135.34      229.34     32.35 o 
  -8   3   2      177.17      205.36     26.75 o 
  -7   3   2      111.02       84.38     22.96 o 
  -6   3   2       12.12       38.35     15.38 o 
  -5   3   2       20.20       70.59     20.05 o 
  -4   3   2      330.59      332.87     38.07 o 
  -3   3   2      145.53      143.42     31.51 o 
  -2   3   2      173.84      294.51     28.70 o 
  -1   3   2      227.00      270.45     26.86 o 
   0   3   2        1.85       39.05     22.97 o 
   1   3   2       25.18       98.56     25.61 o 
   2   3   2       63.40      106.04     20.75 o 
   3   3   2     1608.76     1527.94     58.96 o 
   4   3   2      790.87      760.88     27.46 o 
   5   3   2      145.25      211.63     22.91 o 
   6   3   2      478.51      383.82     30.98 o 
   7   3   2        0.37      -15.81     44.52 o 
   8   3   2        6.54        9.13     23.95 o 
   9   3   2       23.18       32.23     27.06 o 
  10   3   2      399.27      401.52     39.61 o 
  11   3   2      176.85      129.29     34.50 o 
  12   3   2      165.13      194.80     37.46 o 
  13   3   2      363.49      430.42     45.68 o 
  14   3   2       28.96       79.40     48.10 o 
  15   3   2        5.00       15.45     44.81 o 
  16   3   2       29.18       47.85     48.91 o 
  17   3   2      175.20      198.68     58.58 o 
 -15   4   2        7.12      119.38     63.56 o 
 -14   4   2        4.60       19.41     44.53 o 
 -13   4   2       77.66       77.49     45.11 o 
 -12   4   2        0.97      -33.63     33.63 o 
 -11   4   2       76.85       77.76     35.30 o 
 -10   4   2        2.75       22.49     31.23 o 
  -9   4   2       15.62        4.09     32.01 o 
  -8   4   2      110.11      123.66     53.61 o 
  -7   4   2       98.05       69.97     28.20 o 
  -6   4   2      106.67      119.53     30.26 o 
  -5   4   2       65.92       71.28     32.56 o 
  -4   4   2       77.79      138.25     41.25 o 
  -3   4   2      204.73      175.82     43.74 o 
  -2   4   2       44.01       21.27     42.51 o 
  -1   4   2       55.61      113.18     64.12 o 
   0   4   2        4.74        8.67     42.18 o 
   1   4   2        3.29       69.91     40.05 o 
   2   4   2       31.19       69.90     25.44 o 
   3   4   2       46.95      100.50     57.59 o 
   4   4   2      102.58      165.53     26.35 o 
   5   4   2      327.09      359.02     45.66 o 
   6   4   2       11.33       82.97     28.03 o 
   7   4   2      164.47      207.96     33.48 o 
   8   4   2       74.84       82.76     32.23 o 
   9   4   2       70.96       58.31     34.06 o 
  10   4   2       32.65       77.26     36.26 o 
  11   4   2        2.21       -7.17     62.52 o 
  12   4   2      164.29      207.22     44.27 o 
  13   4   2       23.09       58.12     47.26 o 
  -8   5   2        1.28       45.34     39.55 o 
  -7   5   2        0.81      -44.50     65.75 o 
  -6   5   2      119.74      101.27     81.60 o 
  -5   5   2       41.61       55.89     95.83 o 
  -4   5   2        9.54      -17.10     84.07 o 
  -3   5   2       43.08       81.94     94.77 o 
  -2   5   2      106.87      114.72     93.34 o 
  -1   5   2       48.46      -57.71     76.24 o 
   0   5   2        0.27      -52.01     76.24 o 
   1   5   2      207.41       54.15     85.50 o 
   2   5   2       32.02      230.27    168.87 o 
   3   5   2        9.07      146.27    165.66 o 
   4   5   2       23.32       21.38     84.07 o 
   5   5   2      179.08      281.95     60.00 o 
   6   5   2       33.39       80.53     55.42 o 
 -23   1   3       11.99       23.28     43.20 o 
 -22   1   3      137.04      170.95     45.10 o 
 -21   1   3      119.08      109.84     42.04 o 
 -20   1   3       56.85       61.16     36.82 o 
 -19   1   3        2.23       35.22     34.34 o 
 -18   1   3      375.28      406.55     39.23 o 
 -17   1   3      544.05      549.95     36.79 o 
 -16   1   3      118.45      190.07     26.83 o 
 -15   1   3      522.98      518.88     33.38 o 
 -14   1   3       81.53       86.16     21.24 o 
 -13   1   3     1356.37     1426.77     42.24 o 
 -12   1   3       71.60      145.15     20.04 o 
 -11   1   3     2560.33     2389.94     50.78 o 
 -10   1   3     1333.04     1208.55     30.22 o 
  -9   1   3       56.55      130.43     13.63 o 
  -8   1   3     1846.70     1729.40     33.23 o 
  -7   1   3        0.56       66.45      8.81 o 
  -6   1   3     3119.09     3232.19     48.93 o 
  -5   1   3       64.88       93.68      9.20 o 
  -4   1   3     7878.82     6943.74    131.72 o 
  -3   1   3    28174.73    25836.51    296.43 o 
  -2   1   3     2335.99     2272.03     76.28 o 
  -1   1   3     2687.93     2350.27     50.80 o 
   0   1   3       52.71      101.89     16.95 o 
   1   1   3     9590.10     8767.21    113.73 o 
   2   1   3        5.91       14.09      9.13 o 
   3   1   3     2700.80     2367.97     36.21 o 
   4   1   3     5816.98     5109.81     81.13 o 
   5   1   3      688.68      777.57     41.35 o 
   6   1   3      360.00      328.36     22.47 o 
   7   1   3      218.96      175.83     20.13 o 
   8   1   3     1769.69     1639.43     42.40 o 
   9   1   3      526.56      504.24     28.79 o 
  10   1   3     1759.78     1622.60     46.79 o 
  11   1   3     2389.75     2168.88     51.64 o 
  12   1   3       89.42      102.30     22.76 o 
  13   1   3      339.50      297.06     27.04 o 
  14   1   3      101.20      158.33     28.49 o 
  15   1   3      217.17      223.35     34.76 o 
  16   1   3      194.27      201.84     36.18 o 
  17   1   3       99.38       82.38     38.44 o 
  18   1   3      560.42      541.18     55.24 o 
  19   1   3      285.01      271.41     60.14 o 
  20   1   3        5.42       63.59     44.92 o 
 -22   2   3        1.37       18.88     65.00 o 
 -21   2   3        6.22      113.71     54.59 o 
 -20   2   3      452.03      499.11     68.06 o 
 -19   2   3      141.33      135.86     48.71 o 
 -18   2   3        1.27      101.28     61.80 o 
 -17   2   3     2627.36     2419.74     91.06 o 
 -16   2   3       88.07      150.21     30.33 o 
 -15   2   3      594.31      537.69     39.03 o 
 -14   2   3      523.33      524.22     37.01 o 
 -13   2   3     2062.09     1863.91     48.14 o 
 -12   2   3      312.90      313.78     24.47 o 
 -11   2   3      167.19      237.61     20.39 o 
 -10   2   3     2907.97     2848.67     47.48 o 
  -9   2   3       20.48       72.85     16.76 o 
  -8   2   3      797.77      808.87     27.10 o 
  -7   2   3     1617.15     1586.74     34.63 o 
  -6   2   3     3406.29     3528.52     54.59 o 
  -5   2   3     1497.66     1370.49     29.27 o 
  -4   2   3      321.67      327.25     14.68 o 
  -3   2   3     4816.68     4603.04     72.08 o 
  -2   2   3     1430.31     1384.69     30.18 o 
  -1   2   3     1984.53     1974.42     54.30 o 
   0   2   3     2928.37     2872.79     54.82 o 
   1   2   3       75.67       76.05     18.80 o 
   2   2   3     2302.11     2097.76     37.07 o 
   3   2   3     1897.35     1952.02     49.36 o 
   4   2   3      290.60      299.14     18.32 o 
   5   2   3      900.88      908.19     29.84 o 
   6   2   3     2694.53     2469.33     57.80 o 
   7   2   3      684.59      670.91     32.38 o 
   8   2   3       14.05       25.04     20.13 o 
   9   2   3      886.99      744.70     51.00 o 
  10   2   3     1210.43     1117.50     62.25 o 
  11   2   3      195.11      283.18     41.65 o 
  12   2   3       96.71      108.09     33.68 o 
  13   2   3      307.46      265.02     32.32 o 
  14   2   3      108.41      120.69     29.54 o 
  15   2   3       65.54       51.83     36.45 o 
  16   2   3      230.43      226.87     44.21 o 
  17   2   3      298.50      276.30     48.00 o 
  18   2   3       31.05       39.38     42.80 o 
  19   2   3        4.20       15.25     43.45 o 
 -19   3   3       21.06      -19.63     62.89 o 
 -18   3   3      238.59      279.31     58.34 o 
 -17   3   3        0.40       91.48     54.99 o 
 -16   3   3       50.01       79.25     58.31 o 
 -15   3   3       39.63       89.27     50.04 o 
 -14   3   3      213.89      281.49     43.20 o 
 -13   3   3      995.39      983.95     51.18 o 
 -12   3   3      105.66      116.99     29.81 o 
 -11   3   3      616.44      658.76     37.86 o 
 -10   3   3      924.61      850.37     40.89 o 
  -9   3   3      924.68      911.30     41.20 o 
  -8   3   3      612.47      582.29     33.94 o 
  -7   3   3       36.43       40.32     22.26 o 
  -6   3   3     2539.95     2444.03     48.53 o 
  -5   3   3      227.27      247.65     18.42 o 
  -4   3   3      756.54      682.05     57.09 o 
  -3   3   3     3113.08     3103.27     86.85 o 
  -2   3   3     1333.27     1306.70     46.57 o 
  -1   3   3      315.30      250.57     34.00 o 
   0   3   3      420.35      489.45     31.43 o 
   1   3   3     4221.38     3989.22     87.22 o 
   2   3   3      593.92      557.14     28.78 o 
   3   3   3      431.70      348.92     22.91 o 
   4   3   3     2793.93     2726.12     58.07 o 
   5   3   3      902.01      853.25     39.94 o 
   6   3   3      230.98      177.87     26.73 o 
   7   3   3      216.04      248.12     30.53 o 
   8   3   3     1493.00     1441.27     57.30 o 
   9   3   3        4.02       18.46     27.19 o 
  10   3   3       27.80       29.96     29.00 o 
  11   3   3     1134.99     1110.31     59.84 o 
  12   3   3       46.21       36.14     33.89 o 
  13   3   3       22.82       23.59     34.36 o 
  14   3   3      278.83      316.00     54.43 o 
  15   3   3      191.89      253.48     54.97 o 
  16   3   3       16.48      -12.66     48.97 o 
  17   3   3       12.63       66.52     54.57 o 
 -15   4   3       30.84       88.38     49.52 o 
 -14   4   3      455.74      523.65     62.61 o 
 -13   4   3        1.75        0.53     46.39 o 
 -12   4   3       20.90       46.84     40.50 o 
 -11   4   3      218.03      221.83     48.08 o 
 -10   4   3      560.35      543.30     41.73 o 
  -9   4   3       14.18       20.01     28.79 o 
  -8   4   3       23.35       11.49     27.57 o 
  -7   4   3     1433.31     1354.23     53.04 o 
  -6   4   3        5.67       -9.10     28.77 o 
  -5   4   3       11.84      -20.06     46.18 o 
  -4   4   3      643.98      641.92     54.56 o 
  -3   4   3      478.26      544.46     70.77 o 
  -2   4   3      408.87      285.00     86.21 o 
  -1   4   3       28.37      -22.80     61.28 o 
   0   4   3     1156.34     1037.12     80.51 o 
   1   4   3      160.39      202.71     40.55 o 
   2   4   3       16.92       86.61     28.92 o 
   3   4   3      440.42      419.16     30.80 o 
   4   4   3      174.64      242.04     39.80 o 
   5   4   3      226.66      243.69     31.52 o 
   6   4   3        8.70       26.24     28.22 o 
   7   4   3      981.97      899.22     51.75 o 
   8   4   3      212.25      269.58     38.23 o 
   9   4   3        4.93       56.39     33.68 o 
  10   4   3      327.85      325.17     43.46 o 
  11   4   3       34.42       54.03     37.30 o 
  12   4   3      245.54      290.93     47.25 o 
  13   4   3        8.96      -34.38     44.68 o 
  -8   5   3       14.67      -45.56     45.56 o 
  -7   5   3       32.25      -34.93     34.93 o 
  -6   5   3       27.39      -79.19     79.19 o 
  -5   5   3        8.78     -100.46    100.46 o 
  -4   5   3       61.86       23.51     83.36 o 
  -3   5   3        8.05      -74.10     74.10 o 
  -2   5   3      136.50      -59.14     84.07 o 
  -1   5   3        4.96       74.10     89.07 o 
   0   5   3       20.86      -20.66     83.36 o 
   1   5   3        4.97       33.49     84.79 o 
   2   5   3      109.71      311.25    142.14 o 
   3   5   3       43.11      265.29    155.33 o 
   4   5   3        0.61      117.94     91.91 o 
   5   5   3      158.00      216.68    110.02 o 
 -23   0   4       43.59       59.50     60.70 o 
 -22   0   4      266.62      210.66     75.68 o 
 -21   0   4     1521.99     1654.99    132.88 o 
 -20   0   4      139.99      181.05     67.16 o 
 -19   0   4      346.00      423.56     51.30 o 
 -18   0   4      764.71      727.81     59.67 o 
 -17   0   4      640.28      666.53     55.62 o 
 -16   0   4       43.39       89.92     33.71 o 
 -15   0   4       52.36       97.08     33.29 o 
 -14   0   4     5266.51     5015.82    128.20 o 
 -13   0   4      102.47      109.95     29.34 o 
 -12   0   4     1127.13      959.55     48.20 o 
 -11   0   4     8009.29     7333.17    159.55 o 
 -10   0   4       39.93       95.01     23.12 o 
  -9   0   4     1341.82     1581.82     51.83 o 
  -8   0   4       37.43       44.41      9.52 o 
  -7   0   4     9564.82     9444.25    186.07 o 
  -6   0   4      642.22      665.91     40.07 o 
  -5   0   4      201.71      235.68     21.28 o 
  -4   0   4    26650.31    28517.69    438.58 o 
  -3   0   4      306.31      421.44     38.21 o 
  -2   0   4       98.43      114.53     21.33 o 
  -1   0   4    11816.25    12932.25    309.28 o 
   0   0   4     5312.46     5692.24    149.24 o 
   1   0   4     3582.25     3677.95    156.04 o 
   2   0   4     3089.43     2968.89     75.12 o 
   3   0   4    24667.01    25669.56    599.54 o 
   4   0   4        4.59       -4.41     28.50 o 
   5   0   4     9700.19    10573.47    268.25 o 
   6   0   4    14283.77    14048.40    349.40 o 
   7   0   4     1171.60     1102.45     61.46 o 
   8   0   4     1134.27     1035.19     49.49 o 
   9   0   4      245.95      274.09     35.12 o 
  10   0   4     5187.79     5405.12    134.78 o 
  11   0   4      155.06      145.23     35.80 o 
  12   0   4       74.07       48.89     35.90 o 
  13   0   4      464.21      406.38     47.67 o 
  14   0   4      199.04      237.37     45.48 o 
  15   0   4      729.79      714.43    101.39 o 
  16   0   4       19.30       64.04     43.91 o 
  17   0   4      568.01      715.67     93.78 o 
  18   0   4       81.68      141.10     57.93 o 
  19   0   4        4.69       23.45     61.70 o 
  20   0   4      449.09      438.92     86.62 o 
 -23   1   4       40.24       73.89     44.70 o 
 -22   1   4       59.91      140.24     44.77 o 
 -21   1   4       20.14       45.00     37.45 o 
 -20   1   4       45.13      115.85     39.64 o 
 -19   1   4      561.23      523.40     54.42 o 
 -18   1   4      304.89      332.68     33.24 o 
 -17   1   4       74.39       86.57     28.68 o 
 -16   1   4      135.15      152.70     25.79 o 
 -15   1   4     1296.92     1241.29     44.20 o 
 -14   1   4      344.46      377.54     28.47 o 
 -13   1   4      270.12      308.18     25.52 o 
 -12   1   4     3282.75     3032.64     60.90 o 
 -11   1   4        7.76       22.59     13.18 o 
 -10   1   4      676.24      639.51     23.82 o 
  -9   1   4     6745.33     6684.57     91.86 o 
  -8   1   4     4671.00     4554.48     55.97 o 
  -7   1   4     4220.13     4405.14     53.44 o 
  -6   1   4     1555.93     1535.75     23.56 o 
  -5   1   4     3088.42     2967.25     39.29 o 
  -4   1   4      402.78      432.32     17.03 o 
  -3   1   4     1245.61     1207.62     24.48 o 
  -2   1   4     2359.96     2346.27     42.05 o 
  -1   1   4     2176.33     2290.67     40.90 o 
   0   1   4     4466.61     4732.43     65.31 o 
   1   1   4     2024.88     2046.12     38.42 o 
   2   1   4     5336.89     5287.71     78.51 o 
   3   1   4     1075.71     1047.75     25.81 o 
   4   1   4     1343.83     1235.45     32.83 o 
   5   1   4      450.06      427.12     25.90 o 
   6   1   4     1128.74     1351.98     46.53 o 
   7   1   4     3851.96     3756.59     76.24 o 
   8   1   4      399.50      385.44     29.01 o 
   9   1   4      332.91      323.60     29.30 o 
  10   1   4     4598.43     4385.48     92.38 o 
  11   1   4      120.60      144.52     25.83 o 
  12   1   4      296.21      267.10     30.15 o 
  13   1   4      338.18      339.00     32.82 o 
  14   1   4     1283.82     1194.79     60.17 o 
  15   1   4       19.68       52.73     31.13 o 
  16   1   4      195.23      185.45     41.55 o 
  17   1   4      939.94      990.75     67.25 o 
  18   1   4       18.25       -9.83     40.21 o 
  19   1   4       58.26       41.48     45.27 o 
  20   1   4      193.60      234.76     54.07 o 
 -22   2   4        6.69       43.24     52.28 o 
 -21   2   4       23.22       40.70     50.21 o 
 -20   2   4       14.10        2.67     47.19 o 
 -19   2   4      151.00      176.03     68.49 o 
 -18   2   4       11.53       52.05     40.44 o 
 -17   2   4       25.31       15.48     38.34 o 
 -16   2   4       26.60       -5.86     34.03 o 
 -15   2   4      238.38      203.11     30.09 o 
 -14   2   4      604.27      564.89     37.00 o 
 -13   2   4       53.11       72.03     23.34 o 
 -12   2   4       27.48       19.12     18.16 o 
 -11   2   4      611.21      632.31     28.21 o 
 -10   2   4      208.29      205.90     27.24 o 
  -9   2   4       49.64       22.77     20.64 o 
  -8   2   4      486.01      482.29     25.61 o 
  -7   2   4      326.30      332.34     21.44 o 
  -6   2   4      191.06      200.36     17.70 o 
  -5   2   4     1331.59     1290.22     31.83 o 
  -4   2   4     5309.75     5203.48     74.23 o 
  -3   2   4      322.38      426.05     20.52 o 
  -2   2   4       28.46       16.00      9.17 o 
  -1   2   4     2490.82     2328.01     39.07 o 
   0   2   4      635.68      591.68     19.56 o 
   1   2   4      860.06      874.85     36.77 o 
   2   2   4     1431.64     1444.93     35.38 o 
   3   2   4      888.53      787.53     35.26 o 
   4   2   4       71.57       65.97     15.85 o 
   5   2   4        3.24        1.18     17.99 o 
   6   2   4     1947.96     1930.92     61.71 o 
   7   2   4       17.92      -16.58     17.50 o 
   8   2   4       59.46       59.50     33.84 o 
   9   2   4      301.35      334.84     53.41 o 
  10   2   4     1270.73     1138.00     64.31 o 
  11   2   4      139.61      133.42     38.34 o 
  12   2   4      141.57      120.96     39.37 o 
  13   2   4      557.17      580.13     49.03 o 
  14   2   4        2.93      -18.76     33.29 o 
  15   2   4       50.98       -1.39     51.63 o 
  16   2   4       26.25       34.42     38.87 o 
  17   2   4       45.34       -2.93     41.20 o 
  18   2   4       68.39       74.39     45.25 o 
 -19   3   4       10.51       24.13     66.86 o 
 -18   3   4       74.01       24.01     49.32 o 
 -17   3   4      543.41      463.90     60.53 o 
 -16   3   4        1.55        7.53     42.48 o 
 -15   3   4       14.73       -0.22     39.65 o 
 -14   3   4       10.72       27.07     34.68 o 
 -13   3   4        1.68        2.30     27.66 o 
 -12   3   4        1.93       14.45     29.76 o 
 -11   3   4       71.13       84.81     28.54 o 
 -10   3   4       26.21       40.83     26.11 o 
  -9   3   4      105.86      141.72     28.64 o 
  -8   3   4       22.59       34.51     24.57 o 
  -7   3   4       23.57       41.39     24.98 o 
  -6   3   4      140.54      124.35     26.04 o 
  -5   3   4      186.62      252.15     20.68 o 
  -4   3   4      923.94      954.04     29.05 o 
  -3   3   4      321.20      337.61     35.62 o 
  -2   3   4      320.12      308.69     26.59 o 
  -1   3   4       86.01       34.82     18.59 o 
   0   3   4      252.79      264.91     23.23 o 
   1   3   4       26.13       33.52     14.81 o 
   2   3   4      224.90      328.79     21.80 o 
   3   3   4      484.32      524.98     32.04 o 
   4   3   4      435.63      424.99     31.33 o 
   5   3   4      216.16      285.58     29.22 o 
   6   3   4      165.10      153.81     27.26 o 
   7   3   4        1.26       11.44     25.01 o 
   8   3   4       90.00       70.13     28.78 o 
   9   3   4        0.72       75.50     30.31 o 
  10   3   4      116.06      134.00     33.46 o 
  11   3   4        6.42        7.26     31.25 o 
  12   3   4        0.66       14.14     32.86 o 
  13   3   4      405.30      362.47     46.31 o 
  14   3   4       29.08      133.82     62.67 o 
  15   3   4      165.30      199.71     55.81 o 
  16   3   4       38.22       26.37     52.61 o 
 -16   4   4       10.58       21.59     48.93 o 
 -15   4   4       25.45       88.77     49.28 o 
 -14   4   4       60.02       93.99     46.72 o 
 -13   4   4       17.47      -14.00     40.74 o 
 -12   4   4      143.48       58.63     37.34 o 
 -11   4   4       56.45       25.58     35.36 o 
 -10   4   4        1.16      -19.38     36.10 o 
  -9   4   4        5.74      -28.12     30.12 o 
  -8   4   4        9.84        2.06     38.69 o 
  -7   4   4       24.51        2.79     29.50 o 
  -6   4   4      190.09      158.63     33.80 o 
  -5   4   4       20.96        7.07     29.62 o 
  -4   4   4       82.05      137.83     44.26 o 
  -3   4   4       59.86      103.60     48.99 o 
  -2   4   4       34.27       77.92     55.58 o 
  -1   4   4      166.67      316.82     60.20 o 
   0   4   4       74.95      155.81     50.23 o 
   1   4   4      228.89      248.66     39.30 o 
   2   4   4       54.67       53.35     22.81 o 
   3   4   4      188.99      291.35     49.77 o 
   4   4   4      181.49      159.24     29.63 o 
   5   4   4       46.98       51.26     28.49 o 
   6   4   4      104.78      176.58     33.55 o 
   7   4   4        0.10       17.62     40.05 o 
   8   4   4      267.63      300.37     39.67 o 
   9   4   4       41.72      106.97     36.95 o 
  10   4   4       17.19       90.37     37.52 o 
  11   4   4      130.46      197.10     44.52 o 
  12   4   4       38.56       55.59     41.79 o 
  -8   5   4      243.59      225.24     46.87 o 
  -7   5   4       25.77      -67.88     67.88 o 
  -6   5   4        6.76      -36.26    108.64 o 
  -5   5   4      177.17       12.69    107.23 o 
  -4   5   4        3.58     -112.58    112.58 o 
  -3   5   4      153.21       43.74     80.87 o 
  -2   5   4        1.95      -14.59     59.70 o 
  -1   5   4      114.89      148.56     64.12 o 
   0   5   4      197.12      375.08    121.13 o 
   1   5   4       39.03      182.31     60.20 o 
   2   5   4       52.30      216.16    154.25 o 
   3   5   4       28.63      187.78     58.97 o 
   4   5   4       80.99      204.53     71.55 o 
 -23   1   5        6.39       -3.26     50.78 o 
 -22   1   5       52.51      111.20     42.48 o 
 -21   1   5       34.02       40.32     36.57 o 
 -20   1   5        0.90       80.63     38.46 o 
 -19   1   5      337.84      360.91     49.77 o 
 -18   1   5        0.84       19.55     24.46 o 
 -17   1   5      308.89      247.39     29.84 o 
 -16   1   5       67.72       83.14     24.30 o 
 -15   1   5      702.25      715.57     36.92 o 
 -14   1   5      472.89      454.45     29.72 o 
 -13   1   5      349.19      396.04     27.54 o 
 -12   1   5     1162.01     1148.94     33.18 o 
 -11   1   5      300.96      380.68     20.90 o 
 -10   1   5     1427.74     1410.53     29.02 o 
  -9   1   5     2289.71     2097.69     35.81 o 
  -8   1   5     1468.07     1600.62     29.53 o 
  -7   1   5     1433.07     1409.86     26.72 o 
  -6   1   5      172.93      161.80     11.86 o 
  -5   1   5     1632.03     1634.11     29.30 o 
  -4   1   5       87.67      194.94     14.11 o 
  -3   1   5     3234.71     2939.38     45.29 o 
  -2   1   5      347.02      296.71     18.33 o 
  -1   1   5      635.07      622.43     22.78 o 
   0   1   5     1236.06     1142.23     28.44 o 
   1   1   5     2354.78     2174.66     42.80 o 
   2   1   5       77.85       60.20     15.33 o 
   3   1   5       85.83      289.54     19.86 o 
   4   1   5     1186.15     1181.93     31.73 o 
   5   1   5      475.46      449.66     28.09 o 
   6   1   5      132.40      200.75     23.21 o 
   7   1   5     1224.24     1141.26     42.45 o 
   8   1   5      846.84      804.44     42.82 o 
   9   1   5      894.39      751.46     36.25 o 
  10   1   5       93.80      117.32     28.12 o 
  11   1   5     1420.32     1328.10     53.91 o 
  12   1   5       26.86       56.12     25.14 o 
  13   1   5      246.72      197.34     30.96 o 
  14   1   5      122.75      144.61     33.20 o 
  15   1   5      395.00      362.19     41.82 o 
  16   1   5      122.11      162.67     42.09 o 
  17   1   5       14.43       14.36     40.35 o 
  18   1   5       88.54      144.49     47.92 o 
  19   1   5       35.17       81.15     65.92 o 
 -22   2   5      333.68      336.90     86.51 o 
 -21   2   5        4.23        9.37     48.07 o 
 -20   2   5      270.72      291.57     58.97 o 
 -19   2   5      131.92       85.60     44.27 o 
 -18   2   5        3.40        4.66     39.90 o 
 -17   2   5       44.76       99.10     40.58 o 
 -16   2   5      203.00      233.51     42.81 o 
 -15   2   5     1042.55      907.13     60.33 o 
 -14   2   5       47.29       84.49     21.40 o 
 -13   2   5     2351.65     2570.86     59.30 o 
 -12   2   5     1467.18     1333.27     53.29 o 
 -11   2   5      252.59      303.68     22.01 o 
 -10   2   5      685.87      856.57     51.82 o 
  -9   2   5      223.58      231.12     27.40 o 
  -8   2   5     3515.01     3242.51     60.70 o 
  -7   2   5      126.52      188.91     19.71 o 
  -6   2   5     1704.41     2005.24     76.81 o 
  -5   2   5    14878.79    14156.66    276.98 o 
  -4   2   5     1139.97     1361.29     46.60 o 
  -3   2   5      268.70      384.07     21.54 o 
  -2   2   5     2552.41     2808.58     50.92 o 
  -1   2   5    12558.67    11392.73    145.14 o 
   0   2   5       98.61      285.08     28.16 o 
   1   2   5     1497.76     1757.07     80.14 o 
   2   2   5     8698.07     7776.00    132.76 o 
   3   2   5      578.11      582.11     29.64 o 
   4   2   5      285.30      332.03     20.30 o 
   5   2   5     1006.68     1022.51     32.59 o 
   6   2   5     4312.50     3849.31     76.01 o 
   7   2   5      254.78      266.50     33.33 o 
   8   2   5     1165.66     1160.40     81.65 o 
   9   2   5     5593.50     4983.92    120.72 o 
  10   2   5      221.54      258.87     36.85 o 
  11   2   5      154.07      223.20     36.77 o 
  12   2   5      340.31      315.06     48.25 o 
  13   2   5     1352.91     1162.72     72.51 o 
  14   2   5      257.67      270.42     43.38 o 
  15   2   5       93.77       98.88     40.11 o 
  16   2   5      662.87      541.77     57.76 o 
  17   2   5      142.10      107.65     45.51 o 
  18   2   5        6.42       46.50     46.35 o 
 -20   3   5       41.69       14.05     54.35 o 
 -19   3   5      480.56      470.69     67.57 o 
 -18   3   5        5.09       45.67     48.09 o 
 -17   3   5       26.98       20.70     51.88 o 
 -16   3   5      718.16      797.39     69.62 o 
 -15   3   5      133.75      273.63     49.76 o 
 -14   3   5       41.77       55.52     30.54 o 
 -13   3   5      224.59      305.56     37.76 o 
 -12   3   5     1128.67     1327.11     58.62 o 
 -11   3   5      102.61      134.99     30.08 o 
 -10   3   5      375.28      404.76     37.45 o 
  -9   3   5     2776.86     2730.29     75.30 o 
  -8   3   5      238.18      312.67     33.51 o 
  -7   3   5      529.49      547.80     38.91 o 
  -6   3   5     1499.14     1517.32     54.26 o 
  -5   3   5     2912.52     2931.24     65.97 o 
  -4   3   5       19.50       71.49     18.08 o 
  -3   3   5      163.08      213.06     27.88 o 
  -2   3   5     3053.21     2909.09     61.98 o 
  -1   3   5        3.00       -8.98     27.97 o 
   0   3   5      398.12      484.99     26.42 o 
   1   3   5     1300.89     1259.14     39.28 o 
   2   3   5      239.20      215.36     29.66 o 
   3   3   5      844.94      859.02     39.63 o 
   4   3   5      666.32      735.19     39.49 o 
   5   3   5     1523.84     1519.75     69.61 o 
   6   3   5      204.93      231.78     31.23 o 
   7   3   5      268.43      323.35     37.89 o 
   8   3   5     1075.09     1057.18     56.04 o 
   9   3   5        6.07       25.91     31.17 o 
  10   3   5      310.08      323.37     41.64 o 
  11   3   5       96.98      167.67     38.29 o 
  12   3   5      107.14      120.35     38.63 o 
  13   3   5      309.86      344.89     48.17 o 
  14   3   5      108.91      153.68     54.02 o 
  15   3   5      277.03      291.69     60.50 o 
 -16   4   5       79.50      100.65     53.68 o 
 -15   4   5      126.36      149.77     51.38 o 
 -14   4   5      163.31      191.73     63.81 o 
 -13   4   5        1.75      -17.36     35.58 o 
 -12   4   5       29.88        3.42     35.63 o 
 -11   4   5      216.03      198.03     40.95 o 
 -10   4   5       16.41       14.88     32.94 o 
  -9   4   5       53.87       10.01     34.86 o 
  -8   4   5      163.45      162.65     53.07 o 
  -7   4   5       58.08       29.91     32.22 o 
  -6   4   5        2.35      -27.86     27.86 o 
  -5   4   5       68.85       62.68     37.44 o 
  -4   4   5      434.74      431.89     66.82 o 
  -3   4   5       63.46       42.66     28.69 o 
  -2   4   5      101.54      171.30     51.32 o 
  -1   4   5      266.58      254.18     43.20 o 
   0   4   5      627.85      543.29     41.22 o 
   1   4   5       26.23       58.69     27.41 o 
   2   4   5      426.57      449.01     35.04 o 
   3   4   5      486.00      509.58     38.17 o 
   4   4   5       18.91       39.23     34.96 o 
   5   4   5      318.62      370.54     42.78 o 
   6   4   5      492.97      530.87     44.67 o 
   7   4   5       71.41      106.02     33.91 o 
   8   4   5      144.66      182.15     39.42 o 
   9   4   5      150.64      124.67     38.77 o 
  10   4   5       47.78      102.77     40.00 o 
  11   4   5       29.61       53.29     40.90 o 
  -8   5   5        7.40      -61.00     61.00 o 
  -7   5   5        0.49      -89.56     94.16 o 
  -6   5   5       26.00      -38.94     54.86 o 
  -5   5   5       71.25       10.65    110.18 o 
  -4   5   5       78.40      -38.05     89.77 o 
  -3   5   5       21.04      -60.07     60.07 o 
  -2   5   5      303.44      350.08    171.71 o 
  -1   5   5       26.56      114.33     64.71 o 
   0   5   5        0.51       27.38     94.05 o 
   1   5   5       27.86       40.91     59.19 o 
   2   5   5       99.64      167.27     74.19 o 
   3   5   5       45.37      108.05     97.85 o 
 -24   0   6      162.62      189.52     92.63 o 
 -23   0   6        2.26      122.40     51.78 o 
 -22   0   6       55.09       45.00     59.60 o 
 -21   0   6     1139.05     1164.07     79.54 o 
 -20   0   6       48.56      169.96     44.66 o 
 -19   0   6       52.30      130.41     41.63 o 
 -18   0   6      365.40      388.01     47.84 o 
 -17   0   6     1964.75     2048.02     82.76 o 
 -16   0   6      475.42      492.34     48.45 o 
 -15   0   6       43.50      110.93     38.75 o 
 -14   0   6     4870.11     4460.44    118.48 o 
 -13   0   6       52.53      252.23     58.42 o 
 -12   0   6       59.59       92.58     33.15 o 
 -11   0   6     4861.19     4704.56    113.89 o 
 -10   0   6     2924.20     2849.13     79.90 o 
  -9   0   6     4554.63     4619.45    108.21 o 
  -8   0   6      244.79      253.95     26.95 o 
  -7   0   6    16120.92    15605.64    297.93 o 
  -6   0   6      998.74     1028.13     41.51 o 
  -5   0   6     3292.08     3459.80    105.94 o 
  -4   0   6     5942.10     6120.64    164.93 o 
  -3   0   6     9541.74     9852.24    248.57 o 
  -2   0   6    13949.33    15071.70    412.18 o 
  -1   0   6      922.91      898.89     73.03 o 
   0   0   6    16443.58    17783.09    427.46 o 
   1   0   6     4445.65     4524.74    133.50 o 
   2   0   6      759.63      812.26     82.66 o 
   3   0   6     1459.22     1536.87    114.00 o 
   4   0   6     2913.15     3800.27    123.28 o 
   5   0   6     8853.14     8955.08    239.79 o 
   7   0   6     4519.19     4653.07    150.71 o 
   8   0   6     4890.96     4652.13    154.55 o 
  10   0   6      836.77      790.40     87.55 o 
  11   0   6        2.01       83.80     37.14 o 
  12   0   6     2098.40     2237.31     89.16 o 
  13   0   6       83.38       60.20     40.00 o 
  14   0   6      621.13      635.26     62.29 o 
  15   0   6     2094.85     2118.44     97.49 o 
  16   0   6       11.40      148.11     49.18 o 
  17   0   6        0.83      103.71     51.99 o 
  18   0   6      252.22      168.24     69.24 o 
  19   0   6      405.81      296.40    110.43 o 
 -23   1   6      375.77      316.74     61.00 o 
 -22   1   6       35.98       51.65     38.44 o 
 -21   1   6       65.60      129.67     40.34 o 
 -20   1   6      355.69      335.05     44.36 o 
 -19   1   6      446.50      475.37     46.81 o 
 -18   1   6       11.32       55.41     26.15 o 
 -17   1   6       31.45       63.21     24.50 o 
 -16   1   6     3202.47     3227.58     71.38 o 
 -15   1   6       15.69       43.38     22.17 o 
 -14   1   6      171.57      253.92     21.96 o 
 -13   1   6     2944.94     3081.52     57.38 o 
 -12   1   6      361.80      392.33     22.76 o 
 -11   1   6        4.19       -4.53     13.08 o 
 -10   1   6       71.71       60.97     11.85 o 
  -9   1   6     5404.29     5477.65     79.37 o 
  -8   1   6        2.77        3.97     16.99 o 
  -7   1   6      111.80      115.20     14.33 o 
  -6   1   6     8592.60     8832.58    124.79 o 
  -5   1   6      962.81     1031.17     26.62 o 
  -4   1   6       66.45       63.34     13.88 o 
  -3   1   6     3894.64     3994.04     69.79 o 
  -2   1   6     5103.41     5514.84     89.73 o 
  -1   1   6       18.77        2.46     16.59 o 
   0   1   6     2406.55     2528.67     57.86 o 
   1   1   6     4989.70     5033.98     93.31 o 
   2   1   6       30.64       24.73     18.47 o 
   3   1   6     3780.76     3848.78     78.79 o 
   4   1   6     4044.24     4293.67     79.63 o 
   5   1   6      629.83      663.87     31.40 o 
   6   1   6      307.02      268.13     27.88 o 
   7   1   6     1224.06     1278.47     47.24 o 
   8   1   6     2421.76     2558.57     68.36 o 
   9   1   6        3.68       22.56     25.87 o 
  10   1   6      300.33      306.65     33.70 o 
  11   1   6      821.17      902.97     48.92 o 
  12   1   6      102.73       77.68     28.23 o 
  13   1   6       67.60       50.44     30.40 o 
  14   1   6      217.11      196.84     37.16 o 
  15   1   6      313.57      286.02     49.76 o 
  16   1   6       33.90       20.10     42.78 o 
  17   1   6       11.10       28.18     42.63 o 
  18   1   6      362.37      339.89     56.51 o 
 -22   2   6        1.09      -25.43     51.11 o 
 -21   2   6      110.88      210.47     57.60 o 
 -20   2   6      220.92      276.52     55.71 o 
 -19   2   6      269.03      249.71     53.79 o 
 -18   2   6       21.42      -27.09     38.03 o 
 -17   2   6      101.62       87.58     41.67 o 
 -16   2   6        2.93      -21.22     34.24 o 
 -15   2   6      114.65       69.35     36.36 o 
 -14   2   6      216.10      240.84     36.63 o 
 -13   2   6       78.64       80.69     26.98 o 
 -12   2   6      425.13      394.36     35.74 o 
 -11   2   6      580.67      655.11     33.83 o 
 -10   2   6      702.98      763.85     35.58 o 
  -9   2   6      264.04      231.50     28.72 o 
  -8   2   6      475.23      461.81     45.19 o 
  -7   2   6        7.38       33.01     16.80 o 
  -6   2   6     1316.25     1271.68     36.96 o 
  -5   2   6     1238.55     1244.82     42.80 o 
  -4   2   6      548.00      593.74     24.92 o 
  -3   2   6       45.27       28.78     13.17 o 
  -2   2   6     1466.34     1506.10     42.83 o 
  -1   2   6      805.18      724.32     27.39 o 
   0   2   6      480.74      484.15     25.94 o 
   1   2   6       49.08       41.39     24.80 o 
   2   2   6     1684.27     1692.40     77.75 o 
   3   2   6      206.20      225.72     19.36 o 
   4   2   6      953.46      986.12     35.93 o 
   5   2   6      619.86      666.95     39.53 o 
   6   2   6      545.65      520.83     38.55 o 
   7   2   6        3.30       13.34     27.73 o 
   8   2   6      252.78      289.79     45.50 o 
   9   2   6       29.84       59.35     30.59 o 
  10   2   6       94.07      104.94     32.67 o 
  11   2   6        5.05        3.56     46.01 o 
  12   2   6      421.18      457.07     56.38 o 
  13   2   6      161.27      118.22     46.63 o 
  14   2   6        0.34       26.37     39.31 o 
  15   2   6        8.00       10.51     40.43 o 
  16   2   6      106.42       91.39     45.04 o 
  17   2   6       10.12      110.42     60.57 o 
 -20   3   6      126.46      111.81     55.87 o 
 -19   3   6       57.24       26.47     50.29 o 
 -18   3   6       99.97      131.49     52.78 o 
 -17   3   6      188.73      174.97     50.58 o 
 -16   3   6      122.32      146.33     47.18 o 
 -15   3   6        2.19      -29.22     31.05 o 
 -14   3   6       56.19       79.09     34.45 o 
 -13   3   6       68.28      101.87     32.27 o 
 -12   3   6       14.25       32.84     29.78 o 
 -11   3   6       52.38       94.81     30.43 o 
 -10   3   6      608.47      517.07     54.34 o 
  -9   3   6        8.18        0.23     25.72 o 
  -8   3   6      348.85      352.75     35.37 o 
  -7   3   6      851.89      842.71     45.37 o 
  -6   3   6      286.40      267.16     41.10 o 
  -5   3   6     1373.56     1557.03     56.89 o 
  -4   3   6      184.73      196.04     32.48 o 
  -3   3   6      285.30      269.44     23.49 o 
  -2   3   6      116.02      189.64     32.13 o 
  -1   3   6      257.68      252.13     24.80 o 
   0   3   6      167.05      166.08     25.42 o 
   1   3   6       16.66       23.98     21.27 o 
   2   3   6       70.87      114.29     24.12 o 
   3   3   6      265.53      269.27     40.96 o 
   4   3   6      290.74      291.76     35.09 o 
   5   3   6       10.71      126.57     27.26 o 
   6   3   6      493.36      557.57     42.22 o 
   7   3   6        0.50        4.95     35.70 o 
   8   3   6      693.58      629.38     48.42 o 
   9   3   6        3.42       28.67     31.23 o 
  10   3   6       54.30       48.79     39.49 o 
  11   3   6       69.54       82.35     37.79 o 
  12   3   6        9.23       83.21     38.89 o 
  13   3   6       41.32       98.52     47.20 o 
  14   3   6        0.82       22.24     49.50 o 
 -16   4   6       46.49       65.42     51.99 o 
 -15   4   6       15.07      -39.45     54.86 o 
 -14   4   6       69.74       33.10     39.41 o 
 -13   4   6        5.21      -15.29     37.14 o 
 -12   4   6       30.04       37.64     37.74 o 
 -11   4   6        7.43      -17.87     33.43 o 
 -10   4   6      375.23      348.68     44.51 o 
  -9   4   6       38.37       10.03     34.22 o 
  -8   4   6       11.15      -31.33     31.33 o 
  -7   4   6      638.88      701.92     51.15 o 
  -6   4   6      295.97      223.70     37.83 o 
  -5   4   6        3.73        1.25     31.64 o 
  -4   4   6       19.25      -20.36     30.01 o 
  -3   4   6      146.58      150.12     35.38 o 
  -2   4   6      323.69      484.72     66.30 o 
  -1   4   6        4.32       81.95     97.61 o 
   0   4   6      389.12      386.77     41.48 o 
   1   4   6      194.94      185.62     36.43 o 
   2   4   6       12.70       55.21     71.63 o 
   3   4   6       47.34       70.90     29.90 o 
   4   4   6        8.40       45.69     33.83 o 
   5   4   6       35.77      113.15     33.13 o 
   6   4   6      184.89      224.51     57.39 o 
   7   4   6      137.59       87.22     36.39 o 
   8   4   6       79.01      105.30     39.26 o 
   9   4   6       65.27      120.08     42.16 o 
  10   4   6       29.95       28.22     41.52 o 
  -7   5   6        0.58      -35.29     42.15 o 
  -6   5   6      116.40      161.22     48.26 o 
  -5   5   6       11.03      -27.79     50.05 o 
  -4   5   6        0.55      -49.73     62.94 o 
  -3   5   6      110.01       33.16     85.56 o 
  -2   5   6        1.76      -17.02     67.53 o 
  -1   5   6        5.14       76.32     66.22 o 
   0   5   6        1.67       86.38     64.06 o 
   1   5   6       83.56      240.02     76.24 o 
   2   5   6       30.43       90.38    145.35 o 
 -24   1   7      299.42      552.26     86.91 o 
 -23   1   7       20.88       51.50     66.89 o 
 -22   1   7      179.49      238.88     56.64 o 
 -21   1   7       10.19       34.73     37.24 o 
 -20   1   7       78.57       94.17     54.50 o 
 -19   1   7       28.34       55.56     33.20 o 
 -18   1   7      498.54      519.20     37.41 o 
 -17   1   7      449.02      487.99     34.76 o 
 -16   1   7       69.91       99.44     24.38 o 
 -15   1   7      941.43      896.61     35.40 o 
 -14   1   7      591.09      571.61     28.50 o 
 -13   1   7      508.76      430.80     25.06 o 
 -12   1   7       15.82       23.24     15.58 o 
 -11   1   7      560.80      533.13     25.01 o 
 -10   1   7     2755.98     2405.95     46.18 o 
  -9   1   7      154.76      147.42     18.56 o 
  -8   1   7      639.04      558.07     29.60 o 
  -7   1   7     1992.22     1762.19     45.67 o 
  -6   1   7      985.01      699.22     30.23 o 
  -5   1   7      120.64       85.22     17.28 o 
  -4   1   7     1069.26     1159.15     40.33 o 
  -3   1   7     3967.46     3384.82     70.85 o 
  -2   1   7     1520.41     1457.21     43.30 o 
  -1   1   7      446.32      368.77     26.50 o 
   0   1   7     5722.89     5105.56    109.76 o 
   1   1   7     1351.93     1185.80     40.89 o 
   2   1   7      369.92      350.69     29.55 o 
   3   1   7     1052.14     1091.51     45.26 o 
   4   1   7     3593.55     3255.81     73.26 o 
   5   1   7      312.41      280.37     28.65 o 
   6   1   7       97.40      130.39     26.07 o 
   7   1   7     2759.45     2460.47     87.37 o 
   8   1   7       79.41       68.22     28.66 o 
   9   1   7      121.87      102.80     44.69 o 
  10   1   7      130.69      172.14     39.04 o 
  11   1   7     1106.56      907.02     65.71 o 
  12   1   7      522.11      556.18     60.42 o 
  13   1   7       24.22       16.39     36.06 o 
  14   1   7      401.40      427.35     51.36 o 
  15   1   7        3.22       31.53     39.95 o 
  16   1   7        1.75       85.65     44.43 o 
  17   1   7       49.78      149.92     50.49 o 
 -22   2   7       25.30       37.54     53.89 o 
 -21   2   7       49.78       59.91     50.92 o 
 -20   2   7       91.71      133.14     64.80 o 
 -19   2   7       88.19      107.06     48.57 o 
 -18   2   7      405.93      423.96     57.76 o 
 -17   2   7      194.32      115.18     67.98 o 
 -16   2   7       53.11       -4.63     29.89 o 
 -15   2   7      488.57      478.05     41.21 o 
 -14   2   7      639.37      617.19     55.17 o 
 -13   2   7       73.54      114.03     30.64 o 
 -12   2   7     1869.70     1665.31     60.08 o 
 -11   2   7     3322.00     3084.68     89.89 o 
 -10   2   7       34.55      119.34     27.34 o 
  -9   2   7     1251.16     1212.53     41.00 o 
  -8   2   7     3147.00     2878.50     61.50 o 
  -7   2   7     1213.96     1202.16     46.97 o 
  -6   2   7      148.98      206.79     22.35 o 
  -5   2   7      814.87      643.12     30.05 o 
  -4   2   7     2773.96     2654.99     54.96 o 
  -3   2   7       42.92        5.36     16.47 o 
  -2   2   7      824.77      734.26     35.14 o 
  -1   2   7     3832.60     3662.26     78.52 o 
   0   2   7      115.29      149.74     31.33 o 
   1   2   7      270.55      261.02     29.69 o 
   2   2   7     1987.62     1811.84     46.11 o 
   3   2   7     3010.87     2724.02     60.79 o 
   4   2   7      234.27      351.99     32.93 o 
   5   2   7     1000.49      899.06     37.32 o 
   6   2   7     2103.88     1932.76     64.11 o 
   7   2   7      506.85      461.74     43.51 o 
   8   2   7      610.08      599.33     47.50 o 
   9   2   7      617.98      616.13     56.82 o 
  10   2   7       84.89       82.46     41.48 o 
  11   2   7      879.59      813.63    109.82 o 
  12   2   7       91.40       42.46     43.23 o 
  13   2   7      609.44      633.97    107.11 o 
  14   2   7      456.60      540.10     57.15 o 
  15   2   7       61.13       23.37     43.36 o 
  16   2   7      116.22      114.65     85.45 o 
 -20   3   7      119.76       87.98     71.63 o 
 -19   3   7        4.12        3.36     49.29 o 
 -18   3   7      140.37      200.22     56.19 o 
 -17   3   7      499.55      495.09     62.75 o 
 -16   3   7      181.53      174.07     43.29 o 
 -15   3   7      411.74      384.02     45.86 o 
 -14   3   7      156.67      105.03     36.61 o 
 -13   3   7      575.28      539.75     57.08 o 
 -12   3   7      156.65      246.13     45.00 o 
 -11   3   7       67.00       72.73     30.19 o 
 -10   3   7      711.21      644.38     45.48 o 
  -9   3   7      185.14      176.04     33.13 o 
  -8   3   7       98.62      110.08     28.92 o 
  -7   3   7     1733.72     1578.82     59.34 o 
  -6   3   7     1037.39     1056.88     50.34 o 
  -5   3   7       34.98       17.65     26.92 o 
  -4   3   7      742.56      670.36     57.79 o 
  -3   3   7     2585.23     2435.75     63.27 o 
  -2   3   7      328.47      346.01     34.93 o 
  -1   3   7       35.72       43.35     26.16 o 
   0   3   7     2377.14     2212.92     62.96 o 
   1   3   7      619.39      578.87     38.59 o 
   2   3   7       17.12       14.36     22.09 o 
   3   3   7     1204.27     1227.57     56.65 o 
   4   3   7     1677.56     1506.88     58.97 o 
   5   3   7       46.92       92.12     30.44 o 
   6   3   7       84.13      133.35     33.30 o 
   7   3   7     2356.05     2255.74     77.94 o 
   8   3   7      212.11      215.50     43.50 o 
   9   3   7      144.82      134.46     38.63 o 
  10   3   7      666.65      628.10     70.44 o 
  11   3   7      495.11      427.16     50.93 o 
  12   3   7       17.97       89.80     42.02 o 
  13   3   7        3.88       84.48     58.74 o 
  14   3   7      309.30      390.02     66.65 o 
 -16   4   7       41.35       83.79     53.68 o 
 -15   4   7       22.72       39.66     41.44 o 
 -14   4   7      246.00      260.46     47.69 o 
 -13   4   7      142.73      165.31     42.64 o 
 -12   4   7       38.50       30.72     38.27 o 
 -11   4   7      571.89      576.77     52.58 o 
 -10   4   7       63.50       50.35     37.42 o 
  -9   4   7      118.82       87.49     37.43 o 
  -8   4   7      192.01      164.54     39.95 o 
  -7   4   7     1025.97     1028.72     59.44 o 
  -6   4   7      202.60      165.80     42.82 o 
  -5   4   7       70.12        7.22     38.44 o 
  -4   4   7     1686.88     1647.56     75.46 o 
  -3   4   7       61.66       57.52     35.80 o 
  -2   4   7      343.85      145.86     68.76 o 
  -1   4   7      267.42      279.34     63.96 o 
   0   4   7      391.50      382.90     44.41 o 
   1   4   7      601.19      555.17     50.52 o 
   2   4   7       31.36       44.24     37.58 o 
   3   4   7      348.68      443.86     41.37 o 
   4   4   7       50.50       60.80     32.60 o 
   5   4   7       79.37      183.89     38.06 o 
   6   4   7      106.39      191.79     50.90 o 
   7   4   7       88.67      102.93     39.29 o 
   8   4   7      162.96      209.50     45.18 o 
   9   4   7        6.55       46.55     41.35 o 
  10   4   7      239.22      298.54    106.88 o 
  -5   5   7       31.53      -17.98     52.44 o 
  -4   5   7       19.53      -73.56     87.62 o 
  -3   5   7        1.23      -42.16     74.36 o 
  -2   5   7      113.10       85.60     57.08 o 
  -1   5   7       38.67       43.23     41.59 o 
 -24   0   8       19.78       35.63     74.82 o 
 -23   0   8      107.96      169.83     53.28 o 
 -22   0   8      319.25      268.27     52.52 o 
 -21   0   8      340.13      422.10     99.83 o 
 -20   0   8      271.25      279.81     48.76 o 
 -19   0   8      227.81      243.81     45.19 o 
 -18   0   8     3222.83     3157.48    106.26 o 
 -17   0   8      253.93      161.37     39.51 o 
 -16   0   8      176.74      249.75     63.06 o 
 -15   0   8     3178.72     3143.10     97.79 o 
 -14   0   8     1429.89     1431.61     64.48 o 
 -13   0   8      223.45      333.14     24.90 o 
 -12   0   8      889.44     1004.52     56.20 o 
 -11   0   8     8284.08     8137.79    177.32 o 
 -10   0   8      383.34      546.53     40.71 o 
  -9   0   8      477.82      519.29     38.78 o 
  -8   0   8    10552.25    10934.58    221.65 o 
  -7   0   8     3521.54     3681.31    120.10 o 
  -6   0   8      904.33      920.04     58.02 o 
  -5   0   8     5727.47     5798.25    166.68 o 
  -4   0   8    15396.24    16981.42    417.39 o 
  -3   0   8     2071.31     2594.15     98.70 o 
  -2   0   8     5151.61     5713.20    167.45 o 
  -1   0   8     4254.64     4247.41    135.10 o 
   0   0   8     1811.64     1807.51     81.81 o 
   1   0   8     3917.26     4077.60    133.25 o 
   2   0   8     2543.94     2608.38     82.79 o 
   3   0   8     2948.19     3387.16    117.31 o 
   4   0   8     1616.84     1705.02    144.64 o 
   5   0   8     2743.30     2825.79    178.84 o 
   6   0   8     1640.39     1558.25    146.06 o 
   7   0   8      259.80      239.22     53.29 o 
   8   0   8     2510.77     2696.53    141.43 o 
   9   0   8     1139.57     1196.01     89.67 o 
  10   0   8      149.10      228.23     43.78 o 
  11   0   8      468.68      416.12     52.37 o 
  12   0   8     1317.65     1271.44    132.08 o 
  13   0   8      249.55      256.71     51.10 o 
  14   0   8       49.50      116.10     49.10 o 
  15   0   8      196.34      179.66     98.10 o 
  16   0   8      258.17      183.65     68.66 o 
  17   0   8        8.23      -23.19     62.61 o 
 -24   1   8       33.43       23.76     52.72 o 
 -23   1   8      542.76      642.84     85.18 o 
 -22   1   8       52.77       95.50     51.00 o 
 -21   1   8       47.51       95.92     36.46 o 
 -20   1   8      117.97       98.44     35.52 o 
 -19   1   8      797.73      940.67     58.49 o 
 -18   1   8       74.39       70.63     26.15 o 
 -17   1   8      349.52      369.76     32.63 o 
 -16   1   8     1916.50     1827.49     46.88 o 
 -15   1   8      159.46      256.47     24.19 o 
 -14   1   8      211.14      177.84     21.75 o 
 -13   1   8     1697.75     1703.57     42.60 o 
 -12   1   8     2653.27     2694.84     53.09 o 
 -11   1   8      846.46      831.92     30.97 o 
 -10   1   8      936.49     1053.01     35.94 o 
  -9   1   8     4782.45     4664.72     90.66 o 
  -8   1   8      239.14      336.70     26.62 o 
  -7   1   8     3181.07     3207.80     68.23 o 
  -6   1   8     2482.85     2558.01     65.36 o 
  -5   1   8     1755.90     1726.45     51.10 o 
  -4   1   8     9893.85    10477.43    190.04 o 
  -3   1   8     1606.41     1748.40     49.97 o 
  -2   1   8     6670.68     6736.25    122.82 o 
  -1   1   8     2197.00     2309.80     59.10 o 
   0   1   8     2750.22     2826.79    105.00 o 
   1   1   8     1685.76     1706.13     59.10 o 
   2   1   8     2520.00     2659.51     67.02 o 
   3   1   8     5549.44     5474.78    119.04 o 
   4   1   8      145.54      102.81     23.47 o 
   5   1   8     3377.44     3476.03     92.15 o 
   6   1   8     2591.13     2446.44     67.77 o 
   7   1   8      435.34      478.58     38.42 o 
   8   1   8     1146.71      992.51     58.63 o 
   9   1   8      293.34      245.24     39.76 o 
  10   1   8     2693.03     2582.87     88.25 o 
  11   1   8       22.62      -21.69     38.47 o 
  12   1   8      493.87      566.31     72.58 o 
  13   1   8      688.67      653.96     57.85 o 
  14   1   8       33.03       59.73     40.90 o 
  15   1   8        9.38       87.15     44.07 o 
  16   1   8       82.06      103.19     48.35 o 
  17   1   8      232.38      337.10     92.07 o 
 -22   2   8        2.05        7.67     91.07 o 
 -21   2   8       21.92       87.64     52.27 o 
 -20   2   8       92.77       65.30     48.73 o 
 -19   2   8      160.97       81.75     50.50 o 
 -18   2   8       63.00       51.24     43.78 o 
 -17   2   8        2.10      -26.91     26.91 o 
 -16   2   8       52.79       66.98     44.25 o 
 -15   2   8      736.34      599.28     53.78 o 
 -14   2   8       86.70       87.12     30.37 o 
 -13   2   8      300.02      301.03     52.55 o 
 -12   2   8      841.65      727.24     45.83 o 
 -11   2   8      591.99      620.39     43.02 o 
 -10   2   8       61.51       78.21     27.37 o 
  -9   2   8     1136.09     1103.38     40.99 o 
  -8   2   8     2233.68     2088.52     65.80 o 
  -7   2   8      106.90      133.88     21.06 o 
  -6   2   8      955.93      983.38     32.63 o 
  -5   2   8     1870.07     1748.93     46.69 o 
  -4   2   8      348.32      358.10     22.36 o 
  -3   2   8      151.92      157.36     18.84 o 
  -2   2   8      570.38      530.18     26.62 o 
  -1   2   8     1427.32     1343.95     43.26 o 
   0   2   8       16.26       13.84     19.50 o 
   1   2   8      479.96      511.06     49.77 o 
   2   2   8     1795.98     1639.60     68.19 o 
   3   2   8       93.14       72.21     30.90 o 
   4   2   8      188.20      184.08     47.19 o 
   5   2   8      370.28      389.84     41.34 o 
   6   2   8     2189.03     2039.22     70.98 o 
   7   2   8      121.00      137.12     36.47 o 
   8   2   8       96.43       91.26     40.45 o 
   9   2   8      296.73      276.61     50.60 o 
  10   2   8        2.60       60.19     42.89 o 
  11   2   8       11.97       36.34     43.98 o 
  12   2   8       76.04      138.06     50.73 o 
  13   2   8      228.60      235.34     57.49 o 
  14   2   8       81.75       87.72     46.22 o 
  15   2   8        8.41       74.88     52.16 o 
 -20   3   8        9.89      -49.51     49.51 o 
 -19   3   8       11.38        1.88     49.46 o 
 -18   3   8       82.59       21.70     48.69 o 
 -17   3   8      254.39      211.54     48.03 o 
 -16   3   8       77.56       19.61     35.86 o 
 -15   3   8       83.42       77.34     35.71 o 
 -14   3   8       52.10       35.32     34.69 o 
 -13   3   8       62.24       62.05     33.73 o 
 -12   3   8      456.99      441.47     45.35 o 
 -11   3   8       97.51       94.38     31.85 o 
 -10   3   8       30.42       54.99     29.84 o 
  -9   3   8      810.59      764.47     48.89 o 
  -8   3   8     1219.91     1199.20     55.97 o 
  -7   3   8      132.82      103.61     29.37 o 
  -6   3   8       37.93       39.75     28.58 o 
  -5   3   8       77.02       83.48     42.68 o 
  -4   3   8      698.61      709.25     87.93 o 
  -3   3   8      369.94      436.23     42.22 o 
  -2   3   8      253.02      381.02     39.09 o 
  -1   3   8      294.38      308.09     38.39 o 
   0   3   8       87.12       79.52     25.21 o 
   1   3   8      180.70      163.54     29.38 o 
   2   3   8      104.35      133.81     27.87 o 
   3   3   8       16.63       29.49     33.23 o 
   4   3   8      672.22      685.42     51.08 o 
   5   3   8      903.50      975.42     57.00 o 
   6   3   8       90.62       68.42     34.24 o 
   7   3   8       60.16       55.86     35.93 o 
   8   3   8       72.37       85.63     37.41 o 
   9   3   8       77.17       94.04     41.26 o 
  10   3   8      211.53      219.61     46.76 o 
  11   3   8      148.47      151.83     69.42 o 
  12   3   8       88.91      166.34     53.78 o 
  13   3   8       63.97      112.64     48.97 o 
 -15   4   8       11.31        7.66     41.13 o 
 -14   4   8      108.53       36.27     41.83 o 
 -13   4   8       12.29       -8.28     37.59 o 
 -12   4   8       31.54       20.70     52.55 o 
 -11   4   8       82.83        6.73     37.93 o 
 -10   4   8       24.20       -2.76     36.40 o 
  -9   4   8       71.00      -11.73     66.74 o 
  -8   4   8      191.83      168.04     41.00 o 
  -7   4   8      420.96      361.71     64.88 o 
  -6   4   8       32.93       20.12     52.18 o 
  -5   4   8        5.61       12.73     44.69 o 
  -4   4   8      140.88      192.63     41.76 o 
  -3   4   8       31.04       28.00     37.36 o 
  -2   4   8        2.15       19.42     36.84 o 
  -1   4   8       24.87      119.98     70.90 o 
   0   4   8       65.97       72.41     58.42 o 
   1   4   8       40.94       33.02     36.82 o 
   2   4   8      170.30      222.84     45.74 o 
   3   4   8       55.09       96.56     42.74 o 
   4   4   8      104.82      158.42     37.83 o 
   5   4   8      127.26      195.14     41.43 o 
   6   4   8       27.12       87.95     39.69 o 
   7   4   8       28.01       37.50     38.81 o 
   8   4   8        2.89       34.82     45.25 o 
 -24   1   9        4.64      119.78     61.79 o 
 -23   1   9        9.75       79.41     62.06 o 
 -22   1   9      180.11      272.83     58.67 o 
 -21   1   9        3.42       28.13     61.04 o 
 -20   1   9      279.12      325.16     49.47 o 
 -19   1   9        3.85       37.64     34.03 o 
 -18   1   9       98.09      124.39     28.70 o 
 -17   1   9      272.98      304.56     31.31 o 
 -16   1   9       16.07       25.65     19.21 o 
 -15   1   9        3.61      -12.21     18.13 o 
 -14   1   9      288.79      338.28     26.83 o 
 -13   1   9      522.11      544.91     28.94 o 
 -12   1   9      333.23      436.03     26.45 o 
 -11   1   9       41.38       34.85     26.15 o 
 -10   1   9     2731.62     2460.43     62.64 o 
  -9   1   9       13.68       93.26     27.50 o 
  -8   1   9       13.53       45.50     20.47 o 
  -7   1   9       19.91        9.11     20.56 o 
  -6   1   9     3142.54     2789.58     72.80 o 
  -5   1   9       16.01       29.67     23.58 o 
  -4   1   9       40.40        7.36     22.55 o 
  -3   1   9     2701.65     2472.79     63.51 o 
  -2   1   9       22.94       67.81     25.14 o 
  -1   1   9       35.45       22.04     21.49 o 
   0   1   9      723.76      666.41     38.25 o 
   1   1   9     1486.74     1340.07     56.73 o 
   2   1   9      990.78     1043.26     52.31 o 
   3   1   9       17.73      -12.35     33.80 o 
   4   1   9     2207.40     2044.18     71.13 o 
   5   1   9      206.29      235.89     37.54 o 
   6   1   9      242.67      228.82     38.17 o 
   7   1   9       30.38       -1.12     28.03 o 
   8   1   9       12.98      -27.22     27.22 o 
   9   1   9      353.76      377.30     40.54 o 
  10   1   9      100.85       50.91     42.76 o 
  11   1   9      334.98      325.91     53.68 o 
  12   1   9      523.43      458.79     66.52 o 
  13   1   9       15.75       49.57     39.76 o 
  14   1   9       12.19       38.78     44.22 o 
  15   1   9        0.85      -18.50     61.30 o 
  16   1   9      339.07      431.12     66.24 o 
 -22   2   9      186.31      182.79     61.39 o 
 -21   2   9       45.63       96.52     53.06 o 
 -20   2   9      538.64      648.46     73.04 o 
 -19   2   9      856.72      823.33     75.14 o 
 -18   2   9       15.21       26.31     63.30 o 
 -17   2   9      513.65      725.23     52.25 o 
 -16   2   9      136.67      154.24     60.03 o 
 -15   2   9      511.05      452.79     55.04 o 
 -14   2   9        4.78       36.25     30.29 o 
 -13   2   9      823.54      821.23     49.27 o 
 -12   2   9     1137.87     1054.08     53.82 o 
 -11   2   9       79.39      153.55     29.72 o 
 -10   2   9      839.60     1034.11     60.14 o 
  -9   2   9      303.06      358.79     36.49 o 
  -8   2   9     1892.62     1905.02     66.93 o 
  -7   2   9       15.11       79.95     20.43 o 
  -6   2   9        6.59       55.92     54.49 o 
  -5   2   9     2990.55     2821.22     77.46 o 
  -4   2   9       26.12       -3.19     33.73 o 
  -3   2   9      100.28      122.73     59.50 o 
  -2   2   9     2520.26     2275.60     57.91 o 
  -1   2   9      822.92      714.64     54.25 o 
   0   2   9      705.85      839.63     58.68 o 
   1   2   9      902.87      929.46     48.45 o 
   2   2   9     2558.90     2519.78     69.95 o 
   3   2   9      721.17      730.80     47.65 o 
   4   2   9      447.26      502.36     42.66 o 
   5   2   9     1502.95     1489.65     65.36 o 
   6   2   9      138.95       76.09     38.23 o 
   7   2   9        1.12       34.41     37.84 o 
   8   2   9      522.64      555.90     57.99 o 
   9   2   9      814.22      804.95     68.66 o 
  10   2   9       74.38      129.61     51.40 o 
  11   2   9        7.34       98.52     49.07 o 
  12   2   9      440.98      544.79     81.35 o 
  13   2   9        9.22       65.42     54.61 o 
  14   2   9       34.66       22.98     57.18 o 
 -20   3   9      129.67      178.08     62.24 o 
 -19   3   9        1.66       14.15     51.48 o 
 -18   3   9        0.35       30.97     49.01 o 
 -17   3   9       67.27       87.79     40.71 o 
 -16   3   9      217.13      303.24     46.54 o 
 -15   3   9       98.05       87.79     38.07 o 
 -14   3   9       37.37        9.30     33.68 o 
 -13   3   9     1450.36     1505.49     71.82 o 
 -12   3   9        7.20      103.80     34.70 o 
 -11   3   9      134.49       91.38     34.75 o 
 -10   3   9      789.31      850.48     58.47 o 
  -9   3   9      752.95      889.46     52.98 o 
  -8   3   9      225.61      256.32     36.74 o 
  -7   3   9       66.47       85.67     32.35 o 
  -6   3   9     2437.13     2332.99     82.05 o 
  -5   3   9      247.85      287.93     40.05 o 
  -4   3   9      283.95      227.98     36.99 o 
  -3   3   9     1797.30     1707.75     56.98 o 
  -2   3   9      385.92      533.43     42.16 o 
  -1   3   9      652.16      695.08     51.63 o 
   0   3   9      312.47      336.30     43.67 o 
   1   3   9     1914.18     1813.85     65.01 o 
   2   3   9       84.92      141.22     40.13 o 
   3   3   9       27.11       82.93     51.39 o 
   4   3   9      739.63      638.78     56.70 o 
   5   3   9        0.22      114.19     41.49 o 
   6   3   9      390.91      440.90     55.03 o 
   7   3   9       24.71      140.17     44.26 o 
   8   3   9      112.71      116.61     47.22 o 
   9   3   9      448.85      470.38     62.14 o 
  10   3   9       79.58      109.28     53.50 o 
  11   3   9      201.18      199.37     50.50 o 
  12   3   9       26.13       52.82     47.03 o 
 -15   4   9       58.00       16.66     42.88 o 
 -14   4   9      224.67      209.54     48.22 o 
 -13   4   9       28.17       27.36     41.11 o 
 -12   4   9       48.26       47.57     41.24 o 
 -11   4   9      208.54      171.99     45.86 o 
 -10   4   9       12.49      -48.91     48.91 o 
  -9   4   9      386.30      333.05     57.34 o 
  -8   4   9       21.56      -57.70     62.64 o 
  -7   4   9       71.41       86.77     69.90 o 
  -6   4   9      174.76      192.36     51.89 o 
  -5   4   9      127.11      121.18     43.43 o 
  -4   4   9      107.44      121.93     42.58 o 
  -3   4   9        0.86      -22.09     37.36 o 
  -2   4   9      254.66      288.90     61.22 o 
  -1   4   9       44.77       76.79     39.22 o 
   0   4   9      206.17      318.39    125.05 o 
   1   4   9      291.49      367.27     73.03 o 
   2   4   9      199.63      269.17     48.88 o 
   3   4   9       67.10      117.74     44.86 o 
   4   4   9        0.71       20.89     67.56 o 
   5   4   9      706.02      782.61     81.35 o 
   6   4   9       33.98       61.18     41.03 o 
   7   4   9       31.67      109.52     44.56 o 
 -24   0  10        6.57      148.20     84.79 o 
 -23   0  10      161.55      201.97     54.48 o 
 -22   0  10       39.23       64.80     47.23 o 
 -21   0  10      992.78     1153.38     79.85 o 
 -20   0  10       65.60      139.11     44.76 o 
 -19   0  10       10.40       29.73     39.55 o 
 -18   0  10     1853.67     1896.57     84.29 o 
 -17   0  10       15.91      156.04     46.56 o 
 -16   0  10      505.42      464.45     49.10 o 
 -15   0  10      839.14      923.15     42.52 o 
 -14   0  10     4227.19     3896.42    112.90 o 
 -13   0  10     1383.60     1332.83     65.28 o 
 -12   0  10      325.54      482.02     45.31 o 
 -11   0  10     5641.82     5599.17    163.31 o 
 -10   0  10       33.97      117.96     52.72 o 
  -9   0  10     3752.40     3730.79    129.61 o 
  -8   0  10      663.27      700.73     61.79 o 
  -7   0  10      240.03      149.32     50.95 o 
  -6   0  10    10421.64    10407.01    278.76 o 
  -5   0  10      184.43      249.56     48.20 o 
  -4   0  10     6066.96     6044.48    183.42 o 
  -3   0  10     4014.99     4478.60    150.93 o 
  -2   0  10     5295.65     5792.25    180.40 o 
  -1   0  10     1511.07     1601.38     85.21 o 
   0   0  10     1551.85     2066.62    101.41 o 
   1   0  10    10291.15    10436.48    288.12 o 
   2   0  10      133.73      277.30     40.19 o 
   3   0  10     3895.85     4260.51    121.72 o 
   4   0  10     4187.22     4240.50    158.04 o 
   5   0  10     1141.38     1414.32    156.75 o 
   6   0  10     1633.57     1687.21    166.73 o 
   7   0  10        1.90      109.72     95.48 o 
   8   0  10     7327.79     6874.24    326.33 o 
   9   0  10       16.59       65.55     98.32 o 
  10   0  10      559.95      810.83    136.80 o 
  11   0  10     1231.90     1274.49    126.83 o 
  12   0  10      341.52      401.56     75.47 o 
  13   0  10       41.22       60.02     89.07 o 
  14   0  10       14.67      -40.61     81.94 o 
  15   0  10      714.39      771.64    139.65 o 
 -23   1  10       81.64      146.84    101.25 o 
 -22   1  10        5.46       62.34     50.41 o 
 -21   1  10       95.06      144.97     50.73 o 
 -20   1  10      340.43      482.28     50.06 o 
 -19   1  10       27.43       18.88     33.10 o 
 -18   1  10       12.29       23.81     28.54 o 
 -17   1  10     1064.78     1096.64     48.64 o 
 -16   1  10       80.22      102.76     22.21 o 
 -15   1  10       20.88       11.93     19.86 o 
 -14   1  10     1414.96     1429.43     43.24 o 
 -13   1  10     1721.12     1838.46     51.75 o 
 -12   1  10       37.92       23.76     25.38 o 
 -11   1  10     1716.89     1676.22     55.08 o 
 -10   1  10     4029.24     4234.98     90.50 o 
  -9   1  10      145.03      273.07     42.76 o 
  -8   1  10       14.36       20.45     24.53 o 
  -7   1  10     4843.53     4845.66    108.27 o 
  -6   1  10     4123.12     4320.11    100.30 o 
  -5   1  10       12.22       37.68     27.20 o 
  -4   1  10     2431.74     2502.87     71.74 o 
  -3   1  10     3202.75     3225.06     78.12 o 
  -2   1  10      569.61      711.22     42.30 o 
  -1   1  10      860.93      901.23     45.76 o 
   0   1  10     3881.07     3863.10     89.11 o 
   1   1  10     1730.93     1957.46     72.43 o 
   2   1  10       11.08      110.48     34.04 o 
   3   1  10     2329.77     2433.82     94.54 o 
   4   1  10     2781.49     2923.89    132.89 o 
   5   1  10       88.76      183.32     48.17 o 
   6   1  10      561.13      524.66     49.44 o 
   7   1  10      600.75      678.58     74.20 o 
   8   1  10        3.88       73.02     32.55 o 
   9   1  10       25.01       20.54     41.85 o 
  10   1  10      942.04     1043.95     82.48 o 
  11   1  10      102.75      104.77     48.78 o 
  12   1  10       80.04      131.79     51.54 o 
  13   1  10       76.83       64.94     44.11 o 
  14   1  10      519.26      537.05     78.83 o 
  15   1  10       38.12       40.18     47.28 o 
 -22   2  10       20.67       40.66    103.27 o 
 -21   2  10      101.37       93.86     54.56 o 
 -20   2  10        0.68       56.04     50.74 o 
 -19   2  10      263.01      197.59     54.22 o 
 -18   2  10       99.73      137.02     49.58 o 
 -17   2  10      112.40      147.12     46.79 o 
 -16   2  10       95.38      119.94     34.95 o 
 -15   2  10      334.82      315.18     58.24 o 
 -14   2  10        4.88      -27.05     37.76 o 
 -13   2  10        8.48      -32.29     32.29 o 
 -12   2  10       28.51       28.09     28.12 o 
 -11   2  10       70.27       75.42     29.31 o 
 -10   2  10      335.70      306.20     36.62 o 
  -9   2  10      819.02      772.43     47.35 o 
  -8   2  10      272.22      314.14     51.21 o 
  -7   2  10      123.93      142.58     91.68 o 
  -6   2  10       77.31      112.25     42.21 o 
  -5   2  10      719.70      731.47     61.38 o 
  -4   2  10      392.59      390.13     51.20 o 
  -3   2  10        4.93      -54.82     54.82 o 
  -2   2  10      204.74      187.78     42.89 o 
  -1   2  10      538.82      583.06     35.79 o 
   0   2  10       11.08       34.84     35.68 o 
   1   2  10      897.39      885.30    119.35 o 
   2   2  10      209.46      194.01     52.33 o 
   3   2  10       29.96       53.22     30.28 o 
   4   2  10      212.00      275.14     52.89 o 
   5   2  10      112.31      124.10     40.84 o 
   6   2  10      744.29      656.32     61.20 o 
   7   2  10       74.60       91.04     42.89 o 
   8   2  10       68.68        4.93     41.95 o 
   9   2  10      262.87      313.83     69.10 o 
  10   2  10       21.39        0.46     44.98 o 
  11   2  10       33.77       71.84     51.66 o 
  12   2  10       20.79       33.59     60.94 o 
  13   2  10       12.11       80.11     94.62 o 
 -19   3  10        7.24      -20.24     50.34 o 
 -18   3  10        3.04       -6.17     47.88 o 
 -17   3  10       36.14       20.55     60.37 o 
 -16   3  10      305.56      252.31     45.84 o 
 -15   3  10      170.31      140.09     41.30 o 
 -14   3  10        0.22       33.28     35.01 o 
 -13   3  10        6.40       19.84     33.73 o 
 -12   3  10        6.57        2.38     33.56 o 
 -11   3  10        3.29      -27.98     31.96 o 
 -10   3  10       18.59        8.88     33.53 o 
  -9   3  10      128.87      136.32     33.92 o 
  -8   3  10      191.52      239.47     41.14 o 
  -7   3  10      289.56      260.44     63.67 o 
  -6   3  10       10.92       11.30     32.23 o 
  -5   3  10        3.90       26.75     50.90 o 
  -4   3  10        0.03       41.05     32.50 o 
  -3   3  10      247.41      255.37     32.22 o 
  -2   3  10       90.09      107.70     38.25 o 
  -1   3  10        0.81       18.70     30.33 o 
   0   3  10       43.98       53.93     40.59 o 
   1   3  10        5.95       47.67     43.27 o 
   2   3  10      100.07       93.94     48.44 o 
   3   3  10      138.43      147.82     41.14 o 
   4   3  10      393.70      299.41     73.09 o 
   5   3  10       59.31       29.96     39.20 o 
   6   3  10      182.67      144.85     49.99 o 
   7   3  10       69.51       52.05     43.78 o 
   8   3  10      132.37      162.35     74.59 o 
   9   3  10        0.17       20.87     50.24 o 
  10   3  10       71.64      196.61     73.04 o 
  11   3  10      254.69      325.83     93.59 o 
 -15   4  10       19.08      -19.27     53.26 o 
 -14   4  10      272.13      243.35     50.64 o 
 -13   4  10       59.27       21.10     43.91 o 
 -12   4  10        5.44       20.26     40.93 o 
 -11   4  10      100.45       98.88     42.19 o 
 -10   4  10      141.51      105.26     80.49 o 
  -9   4  10       39.54       64.17     44.07 o 
  -8   4  10        8.24       -9.03     45.96 o 
  -7   4  10       14.96       83.08     43.39 o 
  -6   4  10      373.63      333.58     84.00 o 
  -5   4  10       10.03      -27.95     41.25 o 
  -4   4  10      169.99      209.47     49.03 o 
  -3   4  10      105.29      109.70     44.86 o 
  -2   4  10      162.72      172.40     48.27 o 
  -1   4  10        0.37      -35.51     39.23 o 
   0   4  10        0.73       28.11     60.88 o 
   1   4  10      127.64      218.14     70.08 o 
   2   4  10        7.42       21.66     63.82 o 
   3   4  10      107.76      170.94     73.59 o 
   4   4  10      257.82      328.23     57.66 o 
   5   4  10      189.70      217.63     92.78 o 
   6   4  10        1.14       96.87     53.06 o 
 -23   1  11       58.79      104.92     56.47 o 
 -22   1  11      133.64      221.44     59.05 o 
 -21   1  11      573.25      567.93     67.68 o 
 -20   1  11        3.55       25.31     45.81 o 
 -19   1  11       51.31      103.53     37.44 o 
 -18   1  11        8.95       17.67     33.81 o 
 -17   1  11      537.46      538.84     38.79 o 
 -16   1  11        2.20       17.12     21.12 o 
 -15   1  11      638.82      654.00     37.45 o 
 -14   1  11      321.22      402.09     31.76 o 
 -13   1  11       12.51       -3.70     25.67 o 
 -12   1  11      809.10      826.31     45.57 o 
 -11   1  11        4.55       -5.12     25.02 o 
 -10   1  11     1766.32     1638.02     61.35 o 
  -9   1  11       77.68      108.58     28.95 o 
  -8   1  11      127.99      124.31     31.67 o 
  -7   1  11     2848.43     2801.31     79.25 o 
  -6   1  11      336.57      229.89     35.54 o 
  -5   1  11        0.96      -36.24     36.24 o 
  -4   1  11      306.89      285.68     36.33 o 
  -3   1  11      849.68      720.34     48.59 o 
  -2   1  11      199.32      220.78     33.01 o 
  -1   1  11        5.29        8.91     27.62 o 
   0   1  11      781.64      763.94     46.57 o 
   1   1  11      606.32      589.86     43.85 o 
   2   1  11      282.56      307.01     42.03 o 
   3   1  11       13.81       -1.04     41.00 o 
   4   1  11      330.31      247.15     50.28 o 
   5   1  11      161.97      144.32     48.37 o 
   6   1  11      180.72      126.38     49.73 o 
   7   1  11      381.69      300.99     53.31 o 
   8   1  11       22.15       -4.80     40.69 o 
   9   1  11       76.24       43.69     36.24 o 
  10   1  11       93.42      103.42     50.69 o 
  11   1  11       39.70       54.07     52.08 o 
  12   1  11       93.43      136.73     56.78 o 
  13   1  11       14.54       37.26     45.36 o 
  14   1  11       27.49       65.30     54.33 o 
 -22   2  11      218.16      163.27     60.65 o 
 -21   2  11        1.28      -46.66     50.67 o 
 -20   2  11      121.75      195.19     56.22 o 
 -19   2  11      217.95      167.22     52.28 o 
 -18   2  11       49.73       63.04     47.46 o 
 -17   2  11        0.21       21.58     34.00 o 
 -16   2  11        4.94       53.39     34.13 o 
 -15   2  11     1481.06     1531.55     70.07 o 
 -14   2  11        7.39       37.07     32.04 o 
 -13   2  11        3.17      -10.20     44.70 o 
 -12   2  11     2107.25     1941.98     70.46 o 
 -11   2  11      118.91      225.05     34.96 o 
 -10   2  11       36.33       75.65     29.28 o 
  -9   2  11      115.96      125.88     45.95 o 
  -8   2  11     3760.59     3534.19    127.68 o 
  -7   2  11     1072.53      996.43    109.07 o 
  -6   2  11       14.16        0.05     42.55 o 
  -5   2  11     3849.51     3591.28    126.61 o 
  -4   2  11       19.79      -30.45     61.34 o 
  -3   2  11      698.10      676.74     82.66 o 
  -2   2  11      362.96      262.35     82.76 o 
  -1   2  11     2740.31     2628.88    106.58 o 
   0   2  11      572.03      607.73     47.45 o 
   1   2  11      247.53      232.11     53.33 o 
   2   2  11     3555.37     3141.30    127.37 o 
   3   2  11       10.48      -33.28     43.20 o 
   4   2  11      374.74      369.75     63.92 o 
   5   2  11       25.60       50.92     39.98 o 
   6   2  11      956.76      877.40     77.01 o 
   7   2  11     1146.34     1028.54     90.93 o 
   8   2  11       15.59       33.72     45.96 o 
   9   2  11      692.99      705.24     72.00 o 
  10   2  11      155.85      148.02     55.10 o 
  11   2  11      104.16      116.48     55.53 o 
  12   2  11        2.91       66.29     56.60 o 
 -19   3  11      218.02      188.97     64.01 o 
 -18   3  11       71.36       67.27     92.13 o 
 -17   3  11      181.92      167.98     46.28 o 
 -16   3  11      100.28      114.49     43.17 o 
 -15   3  11        9.82       10.55     35.55 o 
 -14   3  11      384.42      344.20     48.44 o 
 -13   3  11      116.09      148.55     40.15 o 
 -12   3  11      213.15      167.92     42.16 o 
 -11   3  11      524.03      556.51     52.52 o 
 -10   3  11      510.60      559.00     58.05 o 
  -9   3  11      177.54      198.81     45.37 o 
  -8   3  11       11.84       33.37     37.91 o 
  -7   3  11      915.40      946.72    101.20 o 
  -6   3  11      129.48      115.82     38.93 o 
  -5   3  11       67.80       63.97     35.12 o 
  -4   3  11      649.49      669.39     54.54 o 
  -3   3  11      257.02      220.77     46.62 o 
  -2   3  11       18.05       33.06     28.05 o 
  -1   3  11      522.37      590.98     53.25 o 
   0   3  11      928.79     1031.37     85.01 o 
   1   3  11        2.68      -18.44     44.21 o 
   2   3  11       36.58       38.35     49.87 o 
   3   3  11     1118.26     1111.08    181.69 o 
   4   3  11       90.90       16.39     39.16 o 
   5   3  11       23.62       32.42     43.27 o 
   6   3  11      509.62      548.87     62.82 o 
   7   3  11      123.79       77.13     49.62 o 
   8   3  11        1.06       33.78     50.60 o 
   9   3  11       87.52      152.02     57.53 o 
 -14   4  11       11.07       -7.33     45.58 o 
 -13   4  11      134.02      122.76     48.84 o 
 -12   4  11        5.97      -43.89     43.89 o 
 -11   4  11      426.88      440.34     62.47 o 
 -10   4  11       79.07       43.25     66.05 o 
  -9   4  11       30.98      -10.62     70.85 o 
  -8   4  11      282.91      185.58    106.06 o 
  -7   4  11       16.33       15.46     43.94 o 
  -6   4  11      145.05      131.88     48.55 o 
  -5   4  11      185.56      111.88     75.06 o 
  -4   4  11      221.16      144.09     64.61 o 
  -3   4  11      164.82      145.25     48.89 o 
  -2   4  11      195.30      218.91     52.85 o 
  -1   4  11      332.16      344.79     59.81 o 
   0   4  11        0.11      -43.48     43.48 o 
   1   4  11      320.63      402.06     83.53 o 
   2   4  11       81.79      137.38     75.43 o 
   3   4  11       39.37       82.87     71.90 o 
   4   4  11       63.31       24.42    125.05 o 
 -24   0  12        2.08       74.82     81.23 o 
 -23   0  12       85.75      198.87     62.95 o 
 -22   0  12       92.19      186.31     79.02 o 
 -21   0  12       87.94      129.60     48.25 o 
 -20   0  12        1.89       56.84     54.04 o 
 -19   0  12      441.59      395.43     55.57 o 
 -18   0  12       34.52      130.37     57.59 o 
 -17   0  12       15.51      -23.41     38.20 o 
 -16   0  12     1290.08     1289.61     84.15 o 
 -15   0  12      165.96      246.81     48.60 o 
 -14   0  12      170.18       65.52     36.49 o 
 -13   0  12     3583.12     3352.84    131.48 o 
 -12   0  12     1019.33     1129.86     80.95 o 
 -11   0  12       14.11       19.20     44.81 o 
 -10   0  12       77.02       68.28     46.37 o 
  -9   0  12     6873.85     6707.99    238.69 o 
  -8   0  12     1826.50     1801.30    157.46 o 
  -7   0  12      140.30      121.06     93.34 o 
  -6   0  12     3210.41     3146.45    272.89 o 
  -5   0  12     2942.28     2892.04    131.10 o 
  -4   0  12      329.17      235.92     56.21 o 
  -3   0  12     1316.65     1303.51    185.61 o 
  -2   0  12     7473.35     7468.90    230.15 o 
  -1   0  12      782.92      740.51     75.35 o 
   0   0  12        4.12       67.19    104.74 o 
   1   0  12     7077.43     7247.92    189.94 o 
   2   0  12     3700.63     3966.58    124.36 o 
   3   0  12      604.34      530.27    138.59 o 
   4   0  12      176.24      163.77     58.84 o 
   5   0  12     1099.19     1192.44    111.51 o 
   6   0  12       15.90       65.89     51.68 o 
   7   0  12       34.39       50.80     64.84 o 
   8   0  12     1257.20     1333.31    108.97 o 
   9   0  12        4.40        4.27    114.72 o 
  10   0  12      165.19      285.71    129.67 o 
  11   0  12       97.67       72.76     64.84 o 
  12   0  12      924.80      736.73    130.38 o 
  13   0  12      353.97      310.65    105.45 o 
 -23   1  12      468.13      564.54     76.97 o 
 -22   1  12       72.75       33.73     51.85 o 
 -21   1  12       80.08       58.50     49.36 o 
 -20   1  12      376.09      449.51     63.68 o 
 -19   1  12       74.32       74.28     45.97 o 
 -18   1  12      570.70      505.46     51.23 o 
 -17   1  12      214.43      287.76     42.78 o 
 -16   1  12     1018.17     1120.58     56.93 o 
 -15   1  12      271.20      277.42     30.20 o 
 -14   1  12       50.36       38.53     23.11 o 
 -13   1  12     1625.50     1653.28     59.65 o 
 -12   1  12      410.81      395.57     36.94 o 
 -11   1  12     2534.45     2562.26     79.45 o 
 -10   1  12       67.93       44.47     31.45 o 
  -9   1  12      705.47      669.68     49.34 o 
  -8   1  12     1501.74     1557.45     62.26 o 
  -7   1  12      150.73       38.92     31.52 o 
  -6   1  12     1838.58     1812.95     89.17 o 
  -5   1  12      472.34      423.18     43.30 o 
  -4   1  12     1790.36     1726.04     66.95 o 
  -3   1  12      486.69      477.86     42.07 o 
  -2   1  12      160.01      174.38     34.40 o 
  -1   1  12     4458.39     4597.68    107.23 o 
   0   1  12       33.39       30.10     30.37 o 
   1   1  12       51.74       94.85     31.93 o 
   2   1  12     1107.58     1135.21     62.56 o 
   3   1  12      821.79      835.66     58.19 o 
   4   1  12      771.65      849.77     71.88 o 
   5   1  12      241.80      154.91    103.67 o 
   6   1  12     2327.40     2304.14    125.30 o 
   7   1  12       69.35       72.56     46.83 o 
   8   1  12      105.53      105.76     60.76 o 
   9   1  12      562.12      572.06    120.05 o 
  10   1  12      340.40      348.52    126.11 o 
  11   1  12       14.08       55.21     65.87 o 
  12   1  12        8.77       90.18     71.95 o 
  13   1  12      543.64      542.43    133.57 o 
 -22   2  12        8.37       91.76     59.65 o 
 -21   2  12       38.52       75.80     57.89 o 
 -20   2  12       24.60       56.92     52.58 o 
 -19   2  12      171.97      193.10     77.59 o 
 -18   2  12       93.56       35.97     49.08 o 
 -17   2  12      144.01      137.28     38.75 o 
 -16   2  12      180.54      141.45     39.74 o 
 -15   2  12      326.14      326.68     50.80 o 
 -14   2  12        3.93      -30.55     30.55 o 
 -13   2  12       30.04      -28.12     51.83 o 
 -12   2  12      555.71      583.69     59.01 o 
 -11   2  12        4.37      -17.06     39.80 o 
 -10   2  12       15.15      -40.37     40.37 o 
  -9   2  12     1272.09     1247.96     82.78 o 
  -8   2  12      217.49      209.66     52.18 o 
  -7   2  12      106.61      131.88     47.21 o 
  -6   2  12      463.14      489.25     61.34 o 
  -5   2  12     1404.38     1386.16     82.58 o 
  -4   2  12       24.76       27.89     48.89 o 
  -3   2  12       67.36      132.00     43.88 o 
  -2   2  12      389.54      466.02     57.86 o 
  -1   2  12      593.35      655.10     64.54 o 
   0   2  12       14.71       33.63     94.77 o 
   1   2  12       47.28       59.50     36.40 o 
   2   2  12     1172.65     1225.60     95.51 o 
   3   2  12       93.37      107.06     55.28 o 
   4   2  12       11.57      -68.03     92.27 o 
   5   2  12      447.72      510.50     75.48 o 
   6   2  12      101.76       91.48     96.19 o 
   7   2  12       47.63       46.43     60.50 o 
   8   2  12       87.77      122.03     52.07 o 
   9   2  12      463.88      463.00     67.11 o 
  10   2  12       34.61        0.59     52.72 o 
  11   2  12        2.60       19.79     64.36 o 
 -19   3  12        1.29        5.89     55.87 o 
 -18   3  12       11.28      -12.71     52.88 o 
 -17   3  12      204.75      186.46     47.34 o 
 -16   3  12      168.72      101.99     43.11 o 
 -15   3  12      138.27       75.48     41.45 o 
 -14   3  12       55.57       -1.77     55.22 o 
 -13   3  12        3.87      -11.86     36.80 o 
 -12   3  12        6.26        3.45     36.93 o 
 -11   3  12        5.04        4.79     38.37 o 
 -10   3  12      109.04      146.27     44.87 o 
  -9   3  12        6.97       25.31     39.98 o 
  -8   3  12      116.49      108.37     43.53 o 
  -7   3  12       35.26       80.38     40.68 o 
  -6   3  12        1.10        3.33     37.55 o 
  -5   3  12       32.15       11.77     33.42 o 
  -4   3  12      210.40      241.67     50.02 o 
  -3   3  12      382.72      372.74     88.71 o 
  -2   3  12        0.20       -9.77     33.51 o 
  -1   3  12       90.28      104.22     40.63 o 
   0   3  12       51.60       18.47     41.33 o 
   1   3  12       30.79       37.44     81.58 o 
   2   3  12       30.39      -26.33     54.25 o 
   3   3  12       48.18       63.21     90.85 o 
   4   3  12      235.06      238.25    136.80 o 
   5   3  12       51.03       99.81     62.59 o 
   6   3  12      123.49      143.18     69.37 o 
   7   3  12      114.38      154.62     54.41 o 
   8   3  12       15.51       11.23     51.58 o 
 -13   4  12        9.96       43.40     50.25 o 
 -12   4  12       43.77       84.75     50.80 o 
 -11   4  12        5.54      -62.40     62.40 o 
 -10   4  12        0.31      -17.22     75.44 o 
  -9   4  12       92.51       69.42     67.94 o 
  -8   4  12        1.67      -17.32     44.41 o 
  -7   4  12        2.16      -12.11     43.89 o 
  -6   4  12       43.31       56.97     47.27 o 
  -5   4  12       53.72       32.62     48.40 o 
  -4   4  12       26.87      -72.67     94.05 o 
  -3   4  12        6.27       10.33     45.52 o 
  -2   4  12      437.13      458.73     64.98 o 
  -1   4  12       25.42       53.95     49.97 o 
   0   4  12        7.61       -5.82     49.42 o 
   1   4  12       98.13       83.06     55.16 o 
   2   4  12        1.52       15.14     75.53 o 
   3   4  12       40.73      157.46    131.10 o 
 -23   1  13        0.43      -32.29     53.57 o 
 -22   1  13       87.10       84.58     54.02 o 
 -21   1  13       53.91      144.80     56.01 o 
 -20   1  13        9.34        3.18     44.56 o 
 -19   1  13        0.15      -31.78     44.90 o 
 -18   1  13       27.70      -27.35     43.48 o 
 -17   1  13     1191.89     1226.64     82.76 o 
 -16   1  13        0.92      178.49     31.93 o 
 -15   1  13        0.43       -5.31     24.28 o 
 -14   1  13     1148.12     1115.30     55.78 o 
 -13   1  13      226.58      323.73     41.29 o 
 -12   1  13       38.12       53.85     32.44 o 
 -11   1  13       42.81      178.72     35.80 o 
 -10   1  13      929.85      879.31     54.18 o 
  -9   1  13     1082.32     1232.25     60.00 o 
  -8   1  13      111.52       94.64     33.76 o 
  -7   1  13     1374.40     1357.57     63.47 o 
  -6   1  13       37.24       76.73     33.14 o 
  -5   1  13      731.79      721.52     52.86 o 
  -4   1  13       46.84      -12.81     30.47 o 
  -3   1  13     1771.24     1611.83     64.90 o 
  -2   1  13      211.59      334.18     40.58 o 
  -1   1  13      106.48      114.14     33.95 o 
   0   1  13     2544.86     2391.91     76.94 o 
   1   1  13        9.40       46.37     31.04 o 
   2   1  13      134.60      137.94     39.63 o 
   3   1  13       38.63      -11.40     36.36 o 
   4   1  13      858.09      782.59     67.56 o 
   5   1  13     1602.87     1494.15    106.47 o 
   6   1  13        7.26       57.53     53.14 o 
   7   1  13      459.02      427.42     78.91 o 
   8   1  13       66.10       -5.35     58.37 o 
   9   1  13      211.03      177.35     72.03 o 
  10   1  13        1.64      -38.90     66.40 o 
  11   1  13      134.49      240.92     82.77 o 
 -21   2  13       91.77      134.15     60.62 o 
 -20   2  13       24.60      -10.18     63.26 o 
 -19   2  13      469.58      405.72     72.48 o 
 -18   2  13       17.69       31.36     52.19 o 
 -17   2  13       33.24       43.50     37.05 o 
 -16   2  13      422.31      310.48     46.17 o 
 -15   2  13      137.48      160.92     40.22 o 
 -14   2  13      138.11      133.83     37.94 o 
 -13   2  13      395.46      441.35     48.03 o 
 -12   2  13     1048.57     1049.08     68.54 o 
 -11   2  13       47.85       42.60     78.13 o 
 -10   2  13        5.28       -1.95     46.23 o 
  -9   2  13     2467.75     2467.69    111.94 o 
  -8   2  13      302.69      299.56     60.00 o 
  -7   2  13        1.63       15.36     46.30 o 
  -6   2  13      433.50      475.33    102.30 o 
  -5   2  13     1229.74     1198.10     84.76 o 
  -4   2  13       39.57       89.61     69.65 o 
  -3   2  13      305.48      440.85     60.91 o 
  -2   2  13     1471.60     1466.12     86.49 o 
  -1   2  13        4.08       45.86     45.57 o 
   0   2  13      137.03      199.63     63.31 o 
   1   2  13      783.35      779.88     65.40 o 
   2   2  13      456.64      391.44     55.21 o 
   3   2  13       67.83      156.35     58.59 o 
   4   2  13      332.16      440.38     73.54 o 
   5   2  13      220.17      295.10     70.52 o 
   6   2  13       33.75      113.52     64.44 o 
   7   2  13      382.04      402.95    173.14 o 
   8   2  13      111.29       88.52     68.52 o 
   9   2  13        0.51      -20.86     82.66 o 
  10   2  13       23.42       65.04     73.94 o 
 -18   3  13        1.84      -46.19     63.29 o 
 -17   3  13      452.80      483.57     58.06 o 
 -16   3  13        6.99       42.17     42.83 o 
 -15   3  13       44.84      -12.65     43.71 o 
 -14   3  13      217.46      217.41     48.68 o 
 -13   3  13      420.89      544.35     62.98 o 
 -12   3  13      126.78      169.76     49.58 o 
 -11   3  13       80.44       29.73     43.20 o 
 -10   3  13     1020.95     1017.08     76.36 o 
  -9   3  13       20.43      111.53     44.24 o 
  -8   3  13       89.49       32.44     64.57 o 
  -7   3  13     1072.87     1063.31    110.90 o 
  -6   3  13      180.21      152.36     48.58 o 
  -5   3  13      344.53      382.37     56.74 o 
  -4   3  13      288.34      312.63     73.96 o 
  -3   3  13      880.26      846.11     92.14 o 
  -2   3  13      145.50       99.47     63.70 o 
  -1   3  13      175.59      244.80     57.17 o 
   0   3  13      818.51      814.17     70.12 o 
   1   3  13        2.29       25.04     43.67 o 
   2   3  13      322.63      396.90     64.31 o 
   3   3  13      226.53      155.18     89.42 o 
   4   3  13      384.91      359.14     81.41 o 
   5   3  13      238.57      382.92    124.69 o 
   6   3  13       43.23       17.20    113.29 o 
   7   3  13      297.27      437.92    135.02 o 
 -11   4  13      108.06       38.61    114.74 o 
 -10   4  13       96.05      114.03     53.87 o 
  -9   4  13      155.03      158.30     55.52 o 
  -8   4  13       25.12       89.84     72.20 o 
  -7   4  13       64.20       58.09     77.33 o 
  -6   4  13      473.79      446.25     66.01 o 
  -5   4  13        5.43      -29.36     45.81 o 
  -4   4  13       71.69        7.93     50.15 o 
  -3   4  13      151.62      175.35     58.20 o 
  -2   4  13      142.28      180.62     58.50 o 
  -1   4  13        1.19       10.15     51.68 o 
   0   4  13       18.11      -49.51     49.51 o 
 -23   0  14       55.44      -42.75     84.07 o 
 -22   0  14      122.35      208.17    154.25 o 
 -21   0  14       86.29       26.61     56.70 o 
 -20   0  14     1054.39     1012.22     91.30 o 
 -19   0  14       11.32       45.38     45.05 o 
 -18   0  14     1123.28     1063.91     77.57 o 
 -17   0  14      116.07      155.55     58.19 o 
 -16   0  14       14.86      132.93     55.18 o 
 -15   0  14     1918.94     1867.65    105.21 o 
 -14   0  14      883.16      884.62     82.96 o 
 -13   0  14     3181.22     3389.82    141.27 o 
 -12   0  14       33.38       18.33     71.25 o 
 -11   0  14     2340.23     2146.21    110.17 o 
 -10   0  14     1995.36     2021.28    110.67 o 
  -9   0  14      878.47      975.39    125.76 o 
  -8   0  14     1717.58     1824.88    107.68 o 
  -7   0  14       27.97      -50.55     50.55 o 
  -6   0  14     2687.11     2767.37    133.49 o 
  -5   0  14      295.11      207.67     65.28 o 
  -4   0  14      386.08      522.51     76.28 o 
  -3   0  14     3468.14     3827.78    159.25 o 
  -2   0  14      309.98      425.41    107.23 o 
  -1   0  14      100.60      193.49     59.99 o 
   0   0  14       69.90       22.99     53.41 o 
   1   0  14     1275.18     1541.27    107.54 o 
   2   0  14       77.53      160.10     61.41 o 
   3   0  14      288.98      320.07     93.34 o 
   4   0  14     1916.37     2093.01    213.39 o 
   5   0  14      299.68      404.32     84.07 o 
   6   0  14       22.97      108.67     64.60 o 
   7   0  14      444.48      381.74     80.91 o 
   8   0  14      611.24      683.75     95.67 o 
   9   0  14       16.10       16.39     73.39 o 
  10   0  14       15.32        0.00     81.94 o 
  11   0  14      849.54      811.80     98.95 o 
 -22   1  14        4.11       24.63     55.92 o 
 -21   1  14      110.96       78.06     54.02 o 
 -20   1  14        5.45        0.67     49.36 o 
 -19   1  14      172.23      164.52     56.56 o 
 -18   1  14      423.83      486.01     64.46 o 
 -17   1  14       65.89       96.89     50.85 o 
 -16   1  14        5.66      -20.53     29.54 o 
 -15   1  14      520.07      562.65     58.75 o 
 -14   1  14      182.74      142.46     44.36 o 
 -13   1  14       19.95       47.81     35.17 o 
 -12   1  14       59.01      204.43     38.44 o 
 -11   1  14     2975.81     3011.29     92.33 o 
 -10   1  14      100.10      103.24     35.74 o 
  -9   1  14       21.20       35.30     34.03 o 
  -8   1  14     1557.72     1703.46     70.63 o 
  -7   1  14     1555.73     1647.14    113.64 o 
  -6   1  14       50.92        0.52     33.53 o 
  -5   1  14      279.39      289.04     43.03 o 
  -4   1  14     2785.69     3040.11     88.21 o 
  -3   1  14      296.65      230.27     39.74 o 
  -2   1  14       26.10       56.89     34.26 o 
  -1   1  14     2884.35     3269.59     92.48 o 
   0   1  14     1889.12     2101.68     74.83 o 
   1   1  14      427.34      363.15     52.66 o 
   2   1  14       34.18        4.62     41.57 o 
   3   1  14     1942.37     2016.77     97.09 o 
   4   1  14        3.51      -41.51     41.51 o 
   5   1  14        9.11      -28.97     62.79 o 
   6   1  14      716.91      802.84    126.47 o 
   7   1  14      220.12      203.76     72.21 o 
   8   1  14      121.01       65.12     67.55 o 
   9   1  14       18.70        1.53    115.43 o 
  10   1  14      557.55      525.45    135.38 o 
 -21   2  14        4.72       18.38     58.90 o 
 -20   2  14       25.75        2.66     69.82 o 
 -19   2  14      183.70      196.10     61.39 o 
 -18   2  14        1.53      -19.38     52.89 o 
 -17   2  14        3.93       13.90     51.44 o 
 -16   2  14      175.92      150.65     42.21 o 
 -15   2  14      334.08      339.11     50.08 o 
 -14   2  14        3.28       35.97     39.01 o 
 -13   2  14      198.78      176.91     46.67 o 
 -12   2  14      169.56      212.52     47.07 o 
 -11   2  14       67.78       52.93     58.10 o 
 -10   2  14       19.66      -52.50     70.14 o 
  -9   2  14        9.60       24.40     51.81 o 
  -8   2  14      427.98      424.66     67.44 o 
  -7   2  14       27.23       64.14     50.33 o 
  -6   2  14        6.97       56.13     52.77 o 
  -5   2  14      686.00      733.87     73.62 o 
  -4   2  14        1.25       76.78     48.54 o 
  -3   2  14      262.26      294.57     58.19 o 
  -2   2  14      117.00      189.53     86.15 o 
  -1   2  14      320.97      389.18     82.66 o 
   0   2  14      143.39      173.45     66.09 o 
   1   2  14       49.41       48.53     43.65 o 
   2   2  14      524.37      505.30     62.08 o 
   3   2  14      154.88      242.22     53.87 o 
   4   2  14       85.82      136.98     52.73 o 
   5   2  14       18.08       66.11     66.27 o 
   6   2  14        3.18      -31.05     62.37 o 
   7   2  14      169.92      237.21    125.05 o 
   8   2  14        4.12       51.69     85.86 o 
 -17   3  14       95.68       33.92     49.98 o 
 -16   3  14       41.46      -47.07     50.48 o 
 -15   3  14       31.16      -31.85     90.64 o 
 -14   3  14       66.79       20.18     44.25 o 
 -13   3  14        3.21      -40.56     40.56 o 
 -12   3  14       15.38       37.10     47.37 o 
 -11   3  14       11.97       47.50     43.53 o 
 -10   3  14      162.14      139.54     51.58 o 
  -9   3  14      125.22      174.41     50.97 o 
  -8   3  14       21.20       43.48     45.48 o 
  -7   3  14       58.77       13.57     41.57 o 
  -6   3  14       18.05      -16.88     41.65 o 
  -5   3  14       49.42      -32.76     99.40 o 
  -4   3  14      103.64       78.37     65.24 o 
  -3   3  14      470.83      318.15    105.81 o 
  -2   3  14       99.46       63.18     62.91 o 
  -1   3  14       78.41       84.49     63.06 o 
   0   3  14      190.27      157.82     50.78 o 
   1   3  14       11.92      -28.09     45.66 o 
   2   3  14        6.22       17.37     46.75 o 
   3   3  14        8.25       67.06     51.09 o 
   4   3  14      295.98      207.33     79.56 o 
   5   3  14       19.68        8.60    182.04 o 
  -9   4  14        7.17      -63.61    127.18 o 
  -8   4  14        3.53      -44.20     44.20 o 
  -7   4  14        0.40      -18.43     67.49 o 
  -6   4  14      141.09      108.99     87.16 o 
  -5   4  14       50.94       -6.39     69.19 o 
  -4   4  14        0.46        3.16     79.51 o 
  -3   4  14       63.94       61.91     73.38 o 
 -22   1  15       22.05      -82.68     82.68 o 
 -21   1  15      167.56       92.97     59.78 o 
 -20   1  15        1.35       66.87     55.19 o 
 -19   1  15       13.02      -36.74     50.12 o 
 -18   1  15       78.09       -6.14     50.91 o 
 -17   1  15       33.12      -45.31     54.79 o 
 -16   1  15      142.65      175.87     63.16 o 
 -15   1  15      113.00        4.36     83.72 o 
 -14   1  15      140.10      195.98     47.95 o 
 -13   1  15       48.92       77.49     40.87 o 
 -12   1  15      200.98      116.70     43.25 o 
 -11   1  15      553.37      574.75     51.10 o 
 -10   1  15      216.15      127.47     53.17 o 
  -9   1  15       66.70       76.62     35.05 o 
  -8   1  15      144.58      124.81     45.86 o 
  -7   1  15      582.16      593.44     53.66 o 
  -6   1  15      101.14       61.45     37.05 o 
  -5   1  15      551.63      487.85     56.95 o 
  -4   1  15      513.13      434.28     47.13 o 
  -3   1  15      120.38       65.01     37.40 o 
  -2   1  15      617.63      709.67     56.98 o 
  -1   1  15      968.50      928.11     63.14 o 
   0   1  15      124.36      140.56     44.36 o 
   1   1  15       43.63        7.39     43.62 o 
   2   1  15      185.78      185.93     52.92 o 
   3   1  15       50.80       72.69     71.25 o 
   4   1  15       47.14       67.11     67.87 o 
   5   1  15      201.12      252.52    130.38 o 
   6   1  15       10.07      -59.95     65.15 o 
   7   1  15        5.67      -25.58     48.12 o 
   8   1  15       25.53       36.64     56.67 o 
   9   1  15      165.18      211.68     64.22 o 
 -20   2  15       67.28       19.17     60.31 o 
 -19   2  15      864.99     1024.00     91.78 o 
 -18   2  15       76.51       45.92     56.51 o 
 -17   2  15       36.84       -4.54     53.48 o 
 -16   2  15      597.76      620.09     64.93 o 
 -15   2  15      732.09      703.66     68.45 o 
 -14   2  15      496.07      596.03     62.20 o 
 -13   2  15       96.89       76.65     43.85 o 
 -12   2  15      999.22     1017.73    103.68 o 
 -11   2  15      288.07      302.12     73.23 o 
 -10   2  15       36.52      -29.36     51.87 o 
  -9   2  15      992.23     1139.59     94.08 o 
  -8   2  15      277.93      284.04     64.93 o 
  -7   2  15      885.88      906.05     84.56 o 
  -6   2  15      196.77      167.18     76.69 o 
  -5   2  15     1489.75     1458.65     99.50 o 
  -4   2  15      612.70      698.25     81.45 o 
  -3   2  15      163.72      129.03     56.10 o 
  -2   2  15      928.65     1161.72    167.36 o 
  -1   2  15      142.89       63.43    135.38 o 
   0   2  15      679.44      693.77     93.83 o 
   1   2  15      302.08      345.36     57.59 o 
   2   2  15      578.53      560.71     66.82 o 
   3   2  15     1286.15     1345.09    107.79 o 
   4   2  15       40.84       62.24     50.18 o 
   5   2  15      459.03      437.22     68.28 o 
   6   2  15      120.34      115.44     59.06 o 
   7   2  15      425.96      431.96     77.21 o 
 -16   3  15       47.84       13.06     64.94 o 
 -15   3  15      279.44      174.72     57.20 o 
 -14   3  15       49.28       87.56     50.67 o 
 -13   3  15       90.60       43.25     49.52 o 
 -12   3  15      335.79      367.90     60.93 o 
 -11   3  15      549.86      411.59     62.37 o 
 -10   3  15       39.10      -18.39     45.07 o 
  -9   3  15       67.60       59.59     47.80 o 
  -8   3  15      983.23      989.58     82.77 o 
  -7   3  15      148.30      153.29     50.62 o 
  -6   3  15      125.64      108.30     68.47 o 
  -5   3  15      543.58      596.56     99.04 o 
  -4   3  15      520.04      476.54     86.56 o 
  -3   3  15       19.99      145.91     70.54 o 
  -2   3  15       74.15       74.39     68.15 o 
  -1   3  15     1068.32      995.88    142.50 o 
   0   3  15       18.35      117.12     73.79 o 
   1   3  15       31.17      -36.76     54.69 o 
   2   3  15      535.89      569.20     81.60 o 
   3   3  15      183.18      222.21     69.33 o 
 -21   0  16      472.32      586.39    123.97 o 
 -20   0  16      688.02      708.81     94.31 o 
 -19   0  16      148.70      143.89     91.56 o 
 -18   0  16      233.83      295.34     71.92 o 
 -17   0  16      315.65      321.28     71.85 o 
 -16   0  16      423.43      525.25     77.78 o 
 -15   0  16      692.01      815.24     87.73 o 
 -14   0  16       79.03       59.65     58.02 o 
 -13   0  16     2425.25     2380.82    123.17 o 
 -12   0  16      277.46      310.05     65.91 o 
 -11   0  16      579.16      610.07     81.03 o 
 -10   0  16     1523.48     1604.80    179.20 o 
  -9   0  16      874.04      960.94    120.41 o 
  -8   0  16      846.38      683.87    101.53 o 
  -7   0  16       21.93      -28.06     52.34 o 
  -6   0  16     3161.59     3278.10    153.21 o 
  -5   0  16      315.17      261.68     76.95 o 
  -4   0  16      387.46      312.99     73.68 o 
  -3   0  16     3518.47     3552.48    161.26 o 
  -2   0  16     1928.21     2016.72    249.02 o 
  -1   0  16      503.42      425.41     79.74 o 
   0   0  16      126.18      124.35     65.08 o 
   1   0  16     4380.63     4690.99    192.83 o 
   2   0  16      366.19      271.72    148.56 o 
   3   0  16       52.86      -39.98     56.84 o 
   4   0  16     1495.56     1514.95    179.20 o 
   5   0  16      428.32      423.52    112.93 o 
   6   0  16      483.29      527.26    111.15 o 
   7   0  16       89.61       54.15     87.64 o 
   8   0  16      965.06      924.12    145.35 o 
 -21   1  16       17.43      -71.63     71.63 o 
 -20   1  16      210.19      275.45     81.03 o 
 -19   1  16       34.52      -51.90     65.03 o 
 -18   1  16       92.95       19.56     80.51 o 
 -17   1  16      820.46      776.19     92.80 o 
 -16   1  16      119.06      139.29     65.50 o 
 -15   1  16      895.71      894.49    118.64 o 
 -14   1  16       86.34      105.54     62.08 o 
 -13   1  16      889.45      846.29     70.88 o 
 -12   1  16      757.88      798.43     70.13 o 
 -11   1  16      365.90      287.77     52.98 o 
 -10   1  16      846.27      842.79     70.99 o 
  -9   1  16      114.13       67.72     43.77 o 
  -8   1  16      870.03      995.81    105.02 o 
  -7   1  16      844.75      887.51     72.77 o 
  -6   1  16      228.55      153.30     51.25 o 
  -5   1  16      870.17      814.86     64.72 o 
  -4   1  16      127.74       20.82     56.87 o 
  -3   1  16      245.77      185.54     52.76 o 
  -2   1  16      110.14       91.46     47.34 o 
  -1   1  16      730.89      722.07    100.50 o 
   0   1  16      163.67      143.25     48.54 o 
   1   1  16      173.96      203.26     68.35 o 
   2   1  16      434.29      315.14     81.54 o 
   3   1  16      292.01      195.83     76.79 o 
   4   1  16       18.98        1.31     71.39 o 
   5   1  16      171.65      184.56     78.36 o 
   6   1  16      141.83       23.10     76.80 o 
   7   1  16        3.30      -29.42     52.92 o 
 -19   2  16       59.33       68.63     71.85 o 
 -18   2  16       62.20       32.75     87.28 o 
 -17   2  16        1.31       52.44     66.40 o 
 -16   2  16       80.27       81.32     61.61 o 
 -15   2  16       38.53      -23.94     41.95 o 
 -14   2  16        3.90      -48.47     81.28 o 
 -13   2  16      189.25       15.23     98.69 o 
 -12   2  16      345.39      268.18     75.79 o 
 -11   2  16       57.84       39.08     60.28 o 
 -10   2  16       71.70       31.77     61.56 o 
  -9   2  16      474.60      472.93     85.92 o 
  -8   2  16       25.00      -28.89     63.44 o 
  -7   2  16      109.59       84.27     87.37 o 
  -6   2  16      109.62      155.97     59.02 o 
  -5   2  16      391.18      391.32     67.90 o 
  -4   2  16      243.76      393.82    162.52 o 
  -3   2  16      212.89      442.00    101.83 o 
  -2   2  16      449.27      487.82     86.73 o 
  -1   2  16      120.59      177.05     72.34 o 
   0   2  16       20.15       -1.18     63.96 o 
   1   2  16      240.92      259.57     80.15 o 
   2   2  16      220.94      201.91     57.29 o 
   3   2  16        4.54      -29.52     48.94 o 
   4   2  16       68.35       33.39     53.61 o 
   5   2  16      179.03      186.92     62.65 o 
 -15   3  16       16.05      -13.37     47.21 o 
 -14   3  16       36.69       35.37     48.51 o 
 -13   3  16       32.89       59.12     63.99 o 
 -12   3  16       37.26      -43.19     44.82 o 
 -11   3  16       32.73       -0.17     46.75 o 
 -10   3  16      138.15      128.27     51.77 o 
  -9   3  16       73.37       66.86     51.60 o 
  -8   3  16      155.25      125.58     54.11 o 
  -7   3  16      222.72      128.46     99.04 o 
  -6   3  16       33.69       17.81    154.25 o 
  -5   3  16        9.53      -63.01     87.64 o 
  -4   3  16       20.70       57.71     72.19 o 
  -3   3  16      133.70       69.82     70.21 o 
  -2   3  16       65.25      -29.68     70.83 o 
  -1   3  16       18.78      102.03     71.50 o 
   0   3  16      230.47      112.87     78.13 o 
   1   3  16       60.14       32.31     75.46 o 
 -20   1  17       19.68       -0.46    119.35 o 
 -19   1  17        4.15        1.20     68.97 o 
 -18   1  17       33.67       74.74     69.67 o 
 -17   1  17      334.44      382.38     81.13 o 
 -16   1  17      318.90      340.20    116.14 o 
 -15   1  17       62.39      -43.50    103.67 o 
 -14   1  17      506.05      623.15     90.54 o 
 -13   1  17       43.33        4.05     61.70 o 
 -12   1  17      104.71       92.89     65.13 o 
 -11   1  17      214.28      134.99     66.79 o 
 -10   1  17      199.55      227.14     52.92 o 
  -9   1  17      565.80      510.83     63.65 o 
  -8   1  17        7.13      -21.76     44.43 o 
  -7   1  17      507.63      438.00     62.24 o 
  -6   1  17      333.70      392.93     62.94 o 
  -5   1  17       20.89      -55.43     55.43 o 
  -4   1  17        7.77      -49.61     66.23 o 
  -3   1  17       35.29      -23.91     60.60 o 
  -2   1  17      499.10      741.01     97.97 o 
  -1   1  17        2.83      -35.84     62.12 o 
   0   1  17       69.54       33.27    150.70 o 
   1   1  17      350.04      269.91     82.49 o 
   2   1  17       80.56       74.59     69.42 o 
   3   1  17      132.31      125.97     75.77 o 
   4   1  17        7.71      -30.38    177.06 o 
   5   1  17      281.71      268.52     93.65 o 
   6   1  17        1.66      -34.92    168.87 o 
 -18   2  17       42.14      113.56    127.54 o 
 -17   2  17        8.93       16.06     98.32 o 
 -16   2  17        7.01       -4.65     45.42 o 
 -15   2  17       96.81       83.39     48.59 o 
 -14   2  17      290.47      266.25     57.00 o 
 -13   2  17      101.05      135.23    109.02 o 
 -12   2  17      165.38      137.85     73.14 o 
 -11   2  17       11.56      -31.90     64.40 o 
 -10   2  17      555.47      349.28     79.45 o 
  -9   2  17       88.47        8.16     96.54 o 
  -8   2  17       83.80       54.59     69.71 o 
  -7   2  17      937.62      913.91    107.64 o 
  -6   2  17      218.37       96.39    132.53 o 
  -5   2  17      102.19      154.53     74.83 o 
  -4   2  17      516.24      670.21    147.84 o 
  -3   2  17     1248.34     1049.59    112.80 o 
  -2   2  17       25.91      -32.21     72.32 o 
  -1   2  17       28.93        4.36     69.13 o 
   0   2  17      944.21      920.38    115.43 o 
   1   2  17       31.39      -36.01     49.37 o 
   2   2  17       39.61       51.53     56.11 o 
   3   2  17      160.00      182.69     61.98 o 
 -13   3  17        3.43      -13.32    106.09 o 
 -12   3  17       30.60       82.24     70.43 o 
 -11   3  17      200.21      179.34     58.12 o 
 -10   3  17       72.75       80.21     53.14 o 
  -9   3  17      166.62      117.73     88.29 o 
  -8   3  17      152.97       96.33    101.57 o 
  -7   3  17      294.57      267.16    161.74 o 
  -6   3  17       54.16     -134.69    156.75 o 
  -5   3  17      157.08      124.04     77.90 o 
  -4   3  17      231.39      249.23    228.00 o 
  -3   3  17       25.49      -14.32     76.74 o 
  -2   3  17      133.55      167.38     82.65 o 
 -19   0  18      245.87      237.26    106.16 o 
 -18   0  18        1.35       99.75     81.94 o 
 -17   0  18      588.99      517.27     86.26 o 
 -16   0  18      158.35      105.98     65.24 o 
 -15   0  18      382.39      337.86     76.06 o 
 -14   0  18      654.65      549.59     84.99 o 
 -13   0  18      377.70      410.37     89.42 o 
 -12   0  18      729.93      661.59     89.70 o 
 -11   0  18        5.26      -41.81     58.48 o 
 -10   0  18      999.47     1043.05    105.52 o 
  -9   0  18     1072.48     1223.10    110.76 o 
  -8   0  18       16.16      -51.00     60.13 o 
  -7   0  18      771.33      777.70    187.74 o 
  -6   0  18      434.60      486.11    124.33 o 
  -5   0  18      273.17      142.97    152.83 o 
  -4   0  18      249.03      114.56    174.92 o 
  -3   0  18     1149.42     1082.54    120.05 o 
  -2   0  18      265.57      249.40    184.18 o 
  -1   0  18       18.81     -107.59    107.59 o 
   0   0  18      410.66      457.64     91.54 o 
   1   0  18      328.04      381.90    107.59 o 
   2   0  18       22.16      -66.26     66.26 o 
   3   0  18       31.19      -56.29     72.67 o 
   4   0  18       51.97       12.82     80.51 o 
 -19   1  18       33.36       71.80     83.36 o 
 -18   1  18      379.37      410.07     94.40 o 
 -17   1  18        8.97      -66.17     66.17 o 
 -16   1  18        1.32      -65.10    132.88 o 
 -15   1  18      661.66      790.19    103.37 o 
 -14   1  18       81.36      102.82    118.27 o 
 -13   1  18        2.00       33.29     68.80 o 
 -12   1  18      234.08      199.87     73.25 o 
 -11   1  18      597.12      619.89     93.94 o 
 -10   1  18       95.28      -24.83     65.61 o 
  -9   1  18        3.18      -59.14     59.14 o 
  -8   1  18     1035.18     1128.48    116.14 o 
  -7   1  18      240.52      123.03    162.09 o 
  -6   1  18       47.28      -81.38    111.64 o 
  -5   1  18      904.76      944.10    110.59 o 
  -4   1  18     1028.74      980.30    109.66 o 
  -3   1  18      141.69        1.27     87.99 o 
  -2   1  18       10.81      -29.34     67.69 o 
  -1   1  18     1817.42     1976.75    166.73 o 
   0   1  18       26.01       24.67     75.46 o 
   1   1  18        7.44      -61.99    172.43 o 
   2   1  18      643.56      660.55    148.20 o 
   3   1  18      310.24      199.25     86.53 o 
   4   1  18      154.19      172.13     89.64 o 
 -17   2  18       16.50      -69.80     69.80 o 
 -16   2  18       13.05      -34.34     92.90 o 
 -15   2  18       38.74        2.82     88.85 o 
 -14   2  18       73.66      106.97    114.00 o 
 -13   2  18       16.19      -20.13    155.33 o 
 -12   2  18      267.67      264.99     89.42 o 
 -11   2  18      165.74       81.53     74.51 o 
 -10   2  18       15.30       -3.16     69.74 o 
  -9   2  18      374.14      340.95    131.81 o 
  -8   2  18        0.10        2.55    157.46 o 
  -7   2  18       79.64        0.58     74.18 o 
  -6   2  18        3.61      -96.78    136.09 o 
  -5   2  18      282.11      267.44     81.64 o 
  -4   2  18       24.55      -40.35     73.46 o 
  -3   2  18       24.53      -81.53     83.72 o 
  -2   2  18      157.31      111.80     83.96 o 
  -1   2  18       56.65      -19.23    117.56 o 
   0   2  18       81.63       39.61     80.29 o 
   1   2  18       24.74        2.66     53.37 o 
 -18   1  19        6.25       18.52    102.61 o 
 -17   1  19       75.26       41.65     73.44 o 
 -16   1  19       80.94      134.71    125.76 o 
 -15   1  19       11.96      -66.33     66.33 o 
 -14   1  19       88.31       16.07     75.17 o 
 -13   1  19       41.14      -32.04    147.84 o 
 -12   1  19      121.32       53.63     77.48 o 
 -11   1  19       22.78        1.99     67.75 o 
 -10   1  19       49.53        2.18     68.36 o 
  -9   1  19      348.53      408.39     89.94 o 
  -8   1  19        5.00      -34.48     67.42 o 
  -7   1  19      134.93       75.41    133.24 o 
  -6   1  19      153.09      -12.84    126.83 o 
  -5   1  19      240.29      241.15     82.87 o 
  -4   1  19       17.80       24.10    128.97 o 
  -3   1  19      106.87      197.40     79.63 o 
  -2   1  19      612.93      530.68    101.41 o 
  -1   1  19       33.52      -24.92     77.84 o 
   0   1  19       19.44        4.45     81.61 o 
   1   1  19      139.50       79.14     84.25 o 
 -15   2  19       25.71       -4.07     76.77 o 
 -14   2  19      103.39       48.87    109.02 o 
 -13   2  19      114.71      -96.50    189.88 o 
 -12   2  19      230.14      212.67     86.99 o 
 -11   2  19      475.26      424.41     97.76 o 
 -10   2  19       61.01      -37.32    211.61 o 
  -9   2  19      340.23      267.70     89.87 o 
  -8   2  19      118.01       66.47    255.79 o 
  -7   2  19       48.94      -24.38    144.28 o 
  -6   2  19       16.08      -65.25     65.25 o 
  -5   2  19      180.96      118.41     87.34 o 
  -4   2  19      238.49      109.80    125.40 o 
  -3   2  19        9.21      -21.30     77.08 o 
  -2   2  19      124.65      144.13    154.97 o 
 -16   0  20       91.32      135.38     96.90 o 
 -15   0  20       28.51      115.43     91.91 o 
 -14   0  20      110.85       94.77     91.91 o 
 -13   0  20     1045.52     1219.09    156.75 o 
 -12   0  20      168.69      183.82     94.77 o 
 -11   0  20       12.62       79.80     87.64 o 
 -10   0  20     1318.45     1378.69    162.45 o 
  -9   0  20      104.52       -9.97     79.80 o 
  -8   0  20      182.91      133.95     88.35 o 
  -7   0  20      276.96      258.64     96.90 o 
  -6   0  20     1103.92     1053.08    142.50 o 
  -5   0  20      455.89      428.21    109.72 o 
  -4   0  20       20.14       -8.55     76.95 o 
  -3   0  20     1547.18     1650.16    181.69 o 
  -2   0  20       40.70       57.71     83.36 o 
  -1   0  20       74.94       61.99     87.64 o 
   0   0  20      620.26      517.99    126.11 o 
 -16   1  20      106.34       43.04    103.31 o 
 -15   1  20      117.40       62.07     77.47 o 
 -14   1  20      294.31      278.99     91.20 o 
 -13   1  20       75.86       47.15     85.50 o 
 -12   1  20      186.88      103.72    104.74 o 
 -11   1  20      638.27      877.63    115.69 o 
 -10   1  20       24.73      -15.43     83.36 o 
  -9   1  20      204.40      107.19    115.07 o 
  -8   1  20      233.03      135.66    210.90 o 
  -7   1  20      125.92       27.45    126.47 o 
  -6   1  20      336.99      219.04     93.11 o 
  -5   1  20      239.90      184.59     89.84 o 
  -4   1  20      204.28      146.12     86.61 o 
  -3   1  20      136.66      113.41     85.99 o 
  -2   1  20      209.24      141.43     82.97 o 
  -1   1  20      151.10     -171.00    175.28 o 
 -10   2  20       55.72      -14.62    145.00 o 
  -9   2  20      164.63      162.75    104.02 o 
  -8   2  20       59.44     -116.24    250.80 o 
  -7   2  20      152.96      147.22    143.21 o 
 -12   1  21       15.19      -18.79    115.78 o 
 -11   1  21       74.21        4.11    121.13 o 
 -10   1  21       12.94      -43.61     75.62 o 
  -9   1  21       67.05      -22.56     73.03 o 
  -8   1  21       21.49      -83.96    138.22 o 
  -7   1  21       79.42       14.30     80.36 o 
  -6   1  21      102.15      -28.75    132.88 o 
                                                 
